# Supplementary material for: Mechanochemical bistability of intestinal organoids enables robust morphogenesis
Source: Nat Phys. 2025 Feb 28;21(4):608–17. doi: 10.1038/s41567-025-02792-1 (PMC11999871; doi:10.1038/s41567-025-02792-1)
Supplement: Supplementary file 7 — Statistical source data. [file 41567_2025_2792_MOESM7_ESM.xlsx]

## Sheet: Fig1B
Sample 1	coordinates of points				Sample 1					Sample 2	coordinates of points				Sample 2					Sample 3	coordinates of points				Sample 3					Sample 4	coordinates of points				Sample 4
Nr	X	Y	timepoint		nr	2D area	lumen volume	villus angle		Nr	X	Y	timepoint		nr	2D area	lumen volume	villus angle		Nr	X	Y	timepoint		nr	2D area	lumen volume	villus angle		Nr	X	Y	timepoint		nr	2D area	lumen volume	villus angle
1	6.427	3.531	2		1	10.206	24.5272	30.442		1	1.812	5.708	2		1	27.887	110.781	29.869		1	4.828	8.505	2		1	7.266	14.7335	19.201		1	8.698	5.729	18		1	7.118	14.2857	34.148
2	7.005	4.078	2		2	10.142	24.2968	24.132		2	2.717	7.641	2		2	27.787	110.186	29.009		2	5.724	8.974	2		2	5.851	10.6466	14.938		2	8.984	6.849	18		2	7.017	13.9827	33.729
3	6.943	5.078	2		3	10.206	24.5272	23.5		3	4.648	8.21	2		3	27.979	111.33	24.661		3	6.359	8.141	2		3	5.672	10.1617	14.703		3	8.214	7.849	18		3	6.828	13.4216	29.098
4	6.411	3.505	4		4	9.913	23.4786	21.775		4	1.898	5.752	4		4	25.316	95.8201	28.892		4	4.87	8.526	4		4	5.286	9.14228	11.488		4	8.766	5.901	20		4	6.259	11.7793	31.611
5	7.078	4.255	4		5	10.441	25.3791	20.604		5	2.634	7.488	4		5	22.255	78.9778	22.028		5	5.776	9.026	4		5	5.413	9.47373	13.183		5	8.984	7.016	20		5	5.941	10.8931	27.423
6	6.995	5.234	4		6	11.924	30.974	21.463		6	5.092	8.196	4		6	20.211	68.3511	25.004		6	6.339	8.13	4		6	5.243	9.03095	10.703		6	8.307	7.828	20		6	5.761	10.4019	26.776
7	6.464	3.599	6		7	11.729	30.2173	22.492		7	1.925	5.946	6		7	16.795	51.7766	24.901		7	4.901	8.828	6		7	5.034	8.49637	9.319		7	8.797	6.005	22		7	5.719	10.2883	28.86
8	7.141	4.286	6		8	10.5	25.5946	18.711		8	2.898	7.752	6		8	12.699	34.0422	22.713		8	5.745	9.193	6		8	5.117	8.70737	10.006		8	8.911	7.089	22		8	5.413	9.47373	25.091
9	7.016	5.151	6		9	10.441	25.3791	24.921		9	5.55	8.071	6		9	10.031	23.899	16.731		9	6.161	8.38	6		9	4.95	8.2846	10.307		9	8.203	7.828	22		9	5.545	9.82237	23.554
10	6.318	3.453	8		10	11.109	27.8533	19.748		10	2.036	5.918	8		10	9.169	20.8856	19.052		10	4.88	8.911	8		10	5.243	9.03095	6.767		10	8.589	5.536	24		10	5.034	8.49637	25.468
11	7.068	4.089	8		11	10.206	24.5272	19.213		11	3.05	7.793	8		11	8.947	20.1317	21.156		11	5.745	9.214	8		11	4.83	7.98518	7.827		11	9.057	6.693	24		11	5.203	8.9278	22.715
12	7.089	4.974	8		12	9.284	21.2797	18.459		12	5.481	8.043	8		12	7.773	16.3022	25.857		12	6.161	8.547	8		12	4.866	8.07462	6.879		12	8.234	7.776	24		12	4.95	8.2846	25.957
13	6.453	3.443	10		13	7.469	15.3553	18.839		13	2.203	5.752	10		13	8.034	17.1302	22.007		13	4.911	8.995	10		13	4.866	8.07462	7.678		13	8.536	5.547	26		13	5.413	9.47373	24.01
14	7.161	4.141	10		14	7.071	14.1444	17.475		14	2.953	7.557	10		14	9.913	23.4786	22.587		14	5.724	9.328	10		14	4.95	8.2846	5.74		14	8.964	6.609	26		14	5.117	8.70737	20.26
15	7.12	4.922	10		15	7.017	13.9827	17.991		15	5.259	7.932	10		15	7.219	14.5908	19.566		15	6.12	8.651	10		15	4.629	7.49194	7.839		15	8.172	7.786	26		15	5.585	9.92884	24.174
16	6.547	3.495	12		16	6.923	13.7027	17.916		16	2.398	5.918	12		16	7.417	15.1952	18.213		16	4.943	9.005	12		16	4.391	6.92164	6.328		16	8.474	5.526	28		16	5.243	9.03095	20.92
17	7.214	3.974	12		17	6.259	11.7793	16.814		17	3.064	7.53	12		17	7.568	15.6616	17.87		17	5.724	9.391	12		17	4.55	7.30098	6.487		17	8.891	6.62	28		17	5.034	8.49637	18.022
18	7.203	4.88	12		18	6.354	12.0485	15.639		18	5.175	7.766	12		18	7.52	15.5128	16.992		18	6.099	8.641	12		18	4.786	7.87631	6.276		18	8.078	7.786	28		18	4.315	6.74272	15.492
19	6.63	3.474	14		19	6.354	12.0485	14.663		19	2.703	6.21	14		19	7.417	15.1952	15.834		19	4.922	8.964	14		19	4.55	7.30098	5.334		19	8.495	5.474	30		19	4.238	6.56304	14.951
20	7.234	4.005	14		20	6.354	12.0485	14.403		20	3.266	7.328	14		20	7.67	15.9793	14.438		20	5.703	9.453	14		20	4.51	7.20491	5.221		20	8.922	6.661	30		20	4.238	6.56304	13.151
21	7.224	4.849	14		21	6.538	12.5757	14.05		21	4.755	7.516	14		21	6.923	13.7027	14.937		21	6.036	8.641	14		21	4.747	7.78023	5.609		21	8.13	7.776	30		21	3.866	5.71816	12.521
22	6.62	3.495	16		22	6.214	11.6525	11.318		22	2.8	5.96	16		22	6.731	13.1366	14.071		22	4.839	8.964	16		22	4.992	8.39026	4.796		22	8.63	5.495	32		22	4.2	6.47497	11.243
23	7.307	3.984	16		23	5.585	9.92884	10.983		23	3.099	7.151	16		23	6.828	13.4216	14.242		23	5.672	9.568	16		23	4.95	8.2846	5.581		23	8.943	6.641	32		23	4.354	6.83434	12.869
24	7.297	4.849	16		24	6.259	11.7793	10.301		24	4.37	7.266	16		24	6.634	12.8537	13.66		24	5.911	8.776	16		24	5.077	8.60547	4.198		24	8.182	7.714	32		24	4.278	6.65618	11.622
25	6.651	3.474	18		25	5.719	10.2883	9.643		25	2.984	5.589	18		25	6.446	12.3112	12.508		25	4.818	9.036	18		25	5.156	8.8071	4.798		25	8.589	5.411	34		25	4.2	6.47497	12.718
26	7.432	4.224	18							26	3.224	7.151	18							26	5.672	9.651	18							26	8.932	6.578	34
27	7.266	5.172	18							27	5.036	7.182	18							27	5.922	8.839	18							27	8.161	7.62	34
28	6.568	3.536	20							28	3.089	5.516	20							28	4.938	8.708	20							28	8.484	5.484	36
29	7.411	4.172	20							29	3.224	7.13	20							29	5.547	9.797	20							29	8.964	6.651	36
30	7.297	5.099	20							30	5.141	7.109	20							30	5.891	8.63	20							30	8.068	7.661	36
31	6.682	3.589	22							31	3.208	6.062	22							31	4.87	8.693	22							31	8.672	5.484	38
32	7.484	4.172	22							32	3.453	7.359	22							32	5.516	9.828	22							32	9.047	6.62	38
33	7.349	4.995	22							33	4.87	7.224	22							33	5.922	8.661	22							33	8.318	7.589	38
34	6.536	3.536	24							34	3.141	6.214	24							34	4.807	8.714	24							34	8.578	5.401	40
35	7.453	4.109	24							35	3.401	7.464	24							35	5.432	9.839	24							35	9.016	6.62	40
36	7.224	5.214	24							36	4.797	7.203	24							36	5.891	8.786	24							36	8.214	7.505	40
37	6.63	3.62	26							37	3.193	6.349	26							37	4.755	8.911	26							37	8.557	5.578	42
38	7.536	3.964	26							38	3.516	7.484	26							38	5.422	9.911	26							38	9.016	6.776	42
39	7.328	5.047	26							39	4.734	7.359	26							39	5.807	8.891	26							39	8.245	7.536	42
40	6.682	3.578	28							40	3.214	6.453	28							40	4.786	8.818	28							40	8.589	5.536	44
41	7.609	4.005	28							41	3.422	7.589	28							41	5.297	9.953	28							41	9.036	6.734	44
42	7.307	5.036	28							42	4.672	7.401	28							42	5.745	8.839	28							42	8.109	7.484	44
43	6.682	3.609	30							43	3.116	6.141	30							43	4.672	8.734	30							43	8.62	5.62	46
44	7.818	3.932	30							44	3.47	7.752	30							44	5.193	9.891	30							44	9.057	6.693	46
45	7.161	5.068	30							45	5.116	7.057	30							45	5.641	8.818	30							45	8.12	7.474	46
46	6.62	3.547	32							46	3.436	6.141	32							46	4.703	8.682	32							46	8.734	5.609	48
47	7.88	3.932	32							47	3.318	7.648	32							47	5.12	10.047	32							47	8.995	6.755	48
48	7.099	5.068	32							48	4.908	7.196	32							48	5.693	8.839	32							48	7.911	7.359	48
49	6.63	3.526	34							49	3.464	6.273	34							49	4.62	8.63	34							49	8.651	5.641	50
50	8.016	3.63	34							50	3.54	7.995	34							50	5.026	10.005	34							50	9.047	6.672	50
51	7.099	4.974	34							51	4.991	6.918	34							51	5.62	8.839	34							51	7.911	7.224	50
52	6.589	3.484	36							52	3.592	6.557	36							52	4.599	8.693	36							52	8.682	5.62	52
53	8.089	3.745	36							53	3.981	7.863	36							53	4.932	10.099	36							53	8.953	6.974	52
54	7.089	5.036	36							54	4.953	6.849	36							54	5.62	8.932	36							54	7.724	7.151	52
55	6.745	3.536	38							55	3.675	6.682	38							55	4.609	8.62	38							55	7.762	6.953	54
56	8.182	3.62	38							56	4.009	7.905	38							56	4.87	10.13	38							56	9.068	6.87	54
57	7.141	4.859	38							57	4.953	6.988	38							57	5.536	8.943	38							57	8.512	5.703	54
58	6.755	3.495	40							58	3.745	6.502	40							58	4.547	8.63	40							58	7.748	6.842	56
59	8.203	3.693	40							59	3.911	7.96	40							59	4.849	10.172	40							59	9.054	7.036	56
60	7.161	4.901	40							60	4.981	6.835	40							60	5.578	8.943	40							60	8.595	5.731	56
61	6.641	3.536	42							61	3.675	6.543	42							61	4.589	8.682	42							61	7.762	6.759	58
62	8.297	3.641	42							62	3.898	7.918	42							62	4.828	10.193	42							62	9.026	6.995	58
63	7.026	4.943	42							63	4.898	6.891	42							63	5.578	9.016	42							63	8.415	5.8	58
64	6.797	3.578	44							64	3.689	6.432	44							64	4.568	8.818	44							64	7.762	6.689	60
65	8.255	3.62	44							65	3.939	7.849	44							65	4.859	10.328	44							65	8.998	7.064	60
66	7.161	4.849	44							66	4.967	6.752	44							66	5.557	9.099	44							66	8.498	5.745	60
67	6.953	3.609	46							67	3.773	6.543	46							67	4.578	8.953	46							67	7.818	6.703	62
68	8.391	3.568	46							68	3.87	8.085	46							68	4.901	10.484	46							68	9.012	7.245	62
69	7.307	4.797	46							69	4.856	6.918	46							69	5.547	9.245	46							69	8.651	5.925	62
70	6.786	3.578	48							70	3.773	6.682	48							70	4.609	8.984	48							70	7.762	6.731	64
71	8.38	3.505	48							71	3.967	8.127	48							71	4.953	10.568	48							71	9.095	7.203	64
72	7.224	4.839	48							72	4.898	6.918	48							72	5.63	9.193	48							72	8.609	5.842	64
73	6.911	3.63	50							73	3.8	6.682	50							73	4.609	8.974	50							73	7.665	6.745	66
74	8.495	3.568	50							74	4.092	8.057	50							74	4.901	10.453	50							74	9.082	7.203	66
75	7.255	4.818	50							75	4.856	6.849	50							75	5.568	9.172	50							75	8.498	5.759	66

## Sheet: Fig1C
Sample 1	coordinates of points				Sample 1					Sample 2	coordinates of points				Sample 2					Sample 3	coordinates of points				Sample 3					Sample 4	coordinates of points				Sample 4
Nr	X	Y	timepoint		nr	2D area	lumen volume	villus angle		Nr	X	Y	timepoint		nr	2D area	lumen volume	villus angle		Nr	X	Y	timepoint		nr	2D area	lumen volume	villus angle		Nr	X	Y	timepoint		nr	2D area	lumen volume	villus angle
1	564	715	1		1	54756	9.63854e+06	26.986		1	864	967	1		1	75005	1.54525e+07	31.733		1	901	959	1		1	78186	1.64459e+07	28.314		1	848	640	1		1	68836	1.35859e+07	35.4
2	612.833	797.167	1		2	59848	1.10138e+07	25.473		2	937.5	874.5	1		2	74045	1.51568e+07	35.617		2	996.5	899.167	1		2	84504	1.84791e+07	27.043		2	938.167	726.167	1		2	73568	1.50106e+07	42.45
3	578.167	901.167	1		3	68357	1.34443e+07	25.899		3	1045.5	868.5	1		3	76945	1.60559e+07	34.961		3	1084.5	921.833	1		3	86065	1.89934e+07	29.011		3	923.5	878.167	1		3	75005	1.54525e+07	38.531
4	566.167	726.5	2		4	62037	1.16236e+07	22.904		4	873.5	942.5	2		4	80909	1.73125e+07	32.059		4	924.5	923.167	2		4	91860	2.09437e+07	28.603		4	828.833	616.833	2		4	79933	1.70002e+07	37.46
5	606.167	815.833	2		5	182512	5.86544e+07	26.121		5	943.5	862.5	2		5	174245	5.47147e+07	25.437		5	1008.5	884.5	2		5	263341	1.01658e+08	19.683		5	927.5	692.833	2		5	198729	6.66432e+07	32.791
6	560.833	922.5	2		6	262376	1.011e+08	27.669		6	1055.5	862.5	2		6	201881	6.8235e+07	24.287		6	1087.17	907.167	2		6	350520	1.56111e+08	19.311		6	939.5	824.833	2		6	266064	1.03239e+08	28.736
7	572.833	739.833	3		7	305844	1.27237e+08	30.848		7	879.5	918.5	3		7	201100	6.78394e+07	30.502		7	916.5	915.167	3		7	367480	1.67577e+08	20.868		7	823.5	608.833	3		7	276181	1.09183e+08	27.066
8	614.167	818.5	3		8	333868	1.4512e+08	30.613		8	957.5	840.5	3		8	207544	7.11261e+07	32.029		8	1003.17	872.5	3		8	334945	1.45822e+08	16.119		8	942.167	686.167	3		8	271520	1.06431e+08	26.676
9	563.5	915.833	3		9	322737	1.37923e+08	27.901		9	1073.5	844.5	3		9	254301	9.64686e+07	29.119		9	1091.17	896.5	3		9	477880	2.48509e+08	18.139		9	954.167	819.5	3		9	171988	5.36551e+07	35.853
10	563.5	722.5	4		10	363176	1.64642e+08	28.843		10	871.5	940.5	4		10	273428	1.07554e+08	29.79		10	913.833	911.167	4		10	434780	2.15659e+08	17.74		10	856.833	610.167	4		10	272521	1.0702e+08	29.394
11	618.167	806.5	4		11	332869	1.44469e+08	26.877		11	937.5	844.5	4		11	266965	1.03764e+08	35.478		11	1008.5	867.167	4		11	482756	2.52322e+08	20.326		11	952.833	682.167	4		11	335956	1.46483e+08	28.165
12	570.167	913.167	4		12	376148	1.73541e+08	24.813		12	1059.5	838.5	4		12	265133	1.02697e+08	32.089		12	1089.83	893.833	4		12	485200	2.54241e+08	20.774		12	975.5	802.167	4		12	362125	1.63927e+08	27.062
13	683.5	621.167	5		13	388141	1.81906e+08	26.726		13	799.5	912.5	5		13	291269	1.18251e+08	32.342		13	868.5	852.5	5		13	542385	3.00487e+08	17.427		13	924.833	562.167	5		13	410593	1.97916e+08	28.063
14	787.5	755.833	5		14	401533	1.91402e+08	25.629		14	885.5	784.5	5		14	315768	1.3348e+08	28.332		14	977.833	805.833	5		14	578212	3.30746e+08	18.731		14	1028.83	662.167	5		14	430112	2.12195e+08	30.633
15	730.167	938.5	5		15	390389	1.83489e+08	25.058		15	1031.5	768.5	5		15	329804	1.42478e+08	29.416		15	1120.5	823.167	5		15	566193	3.20487e+08	19.065		15	1064.83	800.833	5		15	422013	2.0623e+08	27.826
16	743.5	591.833	6		16	426617	2.09614e+08	24.414		16	809.5	924.5	6		16	337001	1.47167e+08	25.835		16	879.5	826.5	6		16	571469	3.24977e+08	23.344		16	971.5	567.5	6		16	402684	1.92225e+08	30.222
17	834.167	782.5	6		17	347349	1.53997e+08	25.651		17	873.5	786.5	6		17	343197	1.51244e+08	28.275		17	1007.5	792.5	6		17	570148	3.23851e+08	22.225		17	1078.17	696.833	6		17	400384	1.90581e+08	29.385
18	740.833	959.833	6		18	367480	1.67577e+08	26.46		18	1019.5	744.5	6		18	354680	1.58898e+08	28.887		18	1117.5	802.5	6		18	617999	3.65465e+08	23.24		18	1102.17	863.5	6		18	400384	1.90581e+08	29.368
19	1183.5	861.5	7		19	433613	2.14792e+08	25.051		19	813.5	932.5	7		19	373896	1.71985e+08	25.997		19	913.5	806.5	7		19	644680	3.89386e+08	20.848		19	807.5	495.5	7		19	402684	1.92225e+08	28.616
20	1285.5	1041.5	7		20	395956	1.87428e+08	27.677		20	879.5	776.5	7		20	335956	1.46483e+08	23.169		20	1023.5	778.5	7		20	636160	3.81692e+08	24.52		20	998.167	576.833	7		20	439408	2.19112e+08	33.329
21	1195.5	1241.5	7		21	430126	2.12206e+08	24.615		21	1025.5	726.5	7		21	382660	1.78067e+08	26.114		21	1145.5	796.5	7		21	694032	4.34944e+08	20.49		21	1102.17	758.167	7		21	482756	2.52322e+08	30.135
22	1179.5	865.5	8		22	422013	2.0623e+08	22.551		22	807.5	896.5	8		22	298032	1.22393e+08	28.503		22	897.5	812.5	8		22	680777	4.22543e+08	20.441		22	856.833	502.167	8		22	512784	2.76227e+08	30.705
23	1285.5	1069.5	8		23	344184	1.51897e+08	26.74		23	907.5	746.5	8		23	350520	1.56111e+08	25.592		23	995.5	782.5	8		23	760464	4.98864e+08	21.261		23	1044.83	622.167	8		23	529417	2.89775e+08	30.384
24	1187.5	1283.5	8		24	272521	1.0702e+08	26.402		24	1073.5	720.5	8		24	372893	1.71293e+08	27.9		24	1127.5	796.5	8		24	812373	5.50804e+08	22.356		24	1092.83	858.167	8		24	521757	2.83509e+08	29.38
25	1179.5	875.5	9		25	306777	1.2782e+08	27.491		25	799.5	880.5	9		25	413996	2.00382e+08	20.359		25	871.5	804.5	9		25	846212	5.85575e+08	20.262		25	910.167	598.167	9		25	551560	3.08143e+08	29.009
26	1277.5	1079.5	9							26	883.5	732.5	9							26	1017.5	758.5	9							26	1027.5	724.833	9
27	1189.5	1273.5	9							27	1041.5	686.5	9							27	1143.5	772.5	9							27	1012.83	883.5	9
28	1209.5	909.5	10							28	811.5	852.5	10							28	877.5	830.5	10							28	992.833	584.833	10
29	1283.5	1109.5	10							29	897.5	712.5	10							29	1013.5	794.5	10							29	1091.5	708.833	10
30	1199.5	1281.5	10							30	1035.5	674.5	10							30	1151.5	808.5	10							30	1084.83	882.167	10
31	1159.5	925.5	11							31	805.5	852.5	11							31	895.5	822.5	11							31	1008.83	575.5	11
32	1235.5	1129.5	11							32	877.5	706.5	11							32	1025.5	786.5	11							32	1131.5	779.5	11
33	1161.5	1279.5	11							33	1031.5	652.5	11							33	1163.5	812.5	11							33	1091.5	976.833	11
34	1195.5	907.5	12							34	803.5	846.5	12							34	879.5	838.5	12							34	1036.83	574.167	12
35	1269.5	1101.5	12							35	863.5	696.5	12							35	1019.5	794.5	12							35	1164.83	779.5	12
36	1185.5	1289.5	12							36	971.5	636.5	12							36	1159.5	814.5	12							36	1130.17	988.833	12
37	1187.5	893.5	13							37	799.5	834.5	13							37	855.5	834.5	13							37	1041.5	554.5	13
38	1263.5	1137.5	13							38	843.5	684.5	13							38	997.5	776.5	13							38	1167.5	708.5	13
39	1143.5	1335.5	13							39	973.5	614.5	13							39	1149.5	792.5	13							39	1183.5	914.5	13
40	1191.5	889.5	14							40	789.5	831.5	14							40	845.5	826.5	14							40	973.5	520.5	14
41	1257.5	1121.5	14							41	837.5	683.5	14							41	997.5	772.5	14							41	1153.5	668.5	14
42	1161.5	1319.5	14							42	967.5	606.5	14							42	1149.5	790.5	14							42	1189.5	880.5	14
43	1191.5	897.5	15							43	777.5	841.5	15							43	871.5	822.5	15							43	955.5	510.5	15
44	1261.5	1123.5	15							44	813.5	679.5	15							44	1013.5	778.5	15							44	1117.5	620.5	15
45	1181.5	1297.5	15							45	969.5	580.5	15							45	1143.5	796.5	15							45	1181.5	830.5	15
46	1169.5	879.5	16							46	791.5	821.5	16							46	839.5	820.5	16							46	977.5	520.5	16
47	1245.5	1121.5	16							47	839.5	661.5	16							47	991.5	768.5	16							47	1129.5	620.5	16
48	1157.5	1323.5	16							48	983.5	563.5	16							48	1149.5	786.5	16							48	1181.5	856.5	16
49	1137.5	897.5	17							49	819.5	734.5	17							49	801.5	838.5	17							49	967.5	512.5	17
50	1203.5	1103.5	17							50	861.5	592.5	17							50	989.5	770.5	17							50	1141.5	628.5	17
51	1109.5	1275.5	17							51	1001.5	510.5	17							51	1149.5	784.5	17							51	1183.5	884.5	17
52	1157.5	901.5	18							52	841.5	756.5	18							52	791.5	822.5	18							52	981.5	490.5	18
53	1207.5	1149.5	18							53	873.5	586.5	18							53	953.5	750.5	18							53	1157.5	616.5	18
54	1077.5	1337.5	18							54	1021.5	484.5	18							54	1155.5	760.5	18							54	1187.5	880.5	18
55	1163.5	891.5	19							55	855.5	771.5	19							55	803.5	804.5	19							55	979.5	482.5	19
56	1217.5	1159.5	19							56	867.5	591.5	19							56	969.5	740.5	19							56	1163.5	596.5	19
57	1089.5	1329.5	19							57	1003.5	447.5	19							57	1115.5	732.5	19							57	1197.5	850.5	19
58	1147.5	933.5	20							58	875.5	779.5	20							58	781.5	786.5	20							58	975.5	448.5	20
59	1185.5	1191.5	20							59	865.5	581.5	20							59	975.5	706.5	20							59	1167.5	592.5	20
60	1085.5	1329.5	20							60	979.5	439.5	20							60	1153.5	724.5	20							60	1217.5	838.5	20
61	1133.5	933.5	21							61	891.5	763.5	21							61	761.5	788.5	21							61	1023.5	450.5	21
62	1167.5	1213.5	21							62	863.5	575.5	21							62	959.5	692.5	21							62	1215.5	638.5	21
63	1057.5	1349.5	21							63	975.5	423.5	21							63	1183.5	718.5	21							63	1215.5	914.5	21
64	1141.5	961.5	22							64	943.5	753.5	22							64	725.5	820.5	22							64	1005.5	424.5	22
65	1171.5	1189.5	22							65	907.5	577.5	22							65	941.5	686.5	22							65	1203.5	584.5	22
66	1075.5	1337.5	22							66	1003.5	447.5	22							66	1165.5	708.5	22							66	1223.5	896.5	22
67	1129.5	953.5	23							67	921.5	735.5	23							67	707.5	812.5	23							67	1023.5	422.5	23
68	1165.5	1167.5	23							68	871.5	559.5	23							68	933.5	678.5	23							68	1241.5	634.5	23
69	1057.5	1313.5	23							69	969.5	419.5	23							69	1177.5	696.5	23							69	1225.5	924.5	23
70	1117.5	981.5	24							70	927.5	729.5	24							70	711.5	808.5	24							70	1011.5	408.5	24
71	1139.5	1197.5	24							71	869.5	559.5	24							71	935.5	656.5	24							71	1233.5	598.5	24
72	1017.5	1327.5	24							72	969.5	413.5	24							72	1191.5	690.5	24							72	1233.5	898.5	24
73	1121.5	919.5	25							73	923.5	737.5	25							73	683.5	818.5	25							73	1007.5	380.5	25
74	1171.5	1155.5	25							74	873.5	553.5	25							74	925.5	646.5	25							74	1255.5	562.5	25
75	1043.5	1313.5	25							75	957.5	411.5	25							75	1179.5	674.5	25							75	1247.5	874.5	25

## Sheet: Fig1D
Sample 1	coordinates of points				Sample 1					Sample 2	coordinates of points				Sample 2					Sample 3	coordinates of points				Sample 3					Sample 4	coordinates of points				Sample 4
Nr	X	Y	timepoint		nr	2D area	lumen volume	villus angle		Nr	X	Y	timepoint		nr	2D area	lumen volume	villus angle		Nr	X	Y	timepoint		nr	2D area	lumen volume	villus angle		Nr	X	Y	timepoint		nr	2D area	lumen volume	villus angle
1	9.99	4.906	1		1	5.455	9.5842	7.227		1	5.182	8.394	1		1	7.417	15.1952	8.152		1	604	953	1		1	96224	2.24538e+07	12.71		1	7.281	10.438	1		1	7.52	15.5128	5.796
2	11.432	4.453	1		2	11.671	29.9934	8.018		2	5.168	10.075	1		2	10.031	23.899	9.885		2	476.833	1091.83	1		2	128196	3.45283e+07	11.926		2	7.616	11.964	1		2	11.856	30.7094	4.509
3	10.505	5.786	1		3	31.089	130.399	6.232		3	5.918	8.519	1		3	28.277	113.113	7.226		3	655.5	1081.17	1		3	217288	7.61934e+07	11.475		3	8.019	10.422	1		3	32.76	141.052	3.72
4	10.516	4.734	2		4	43.326	214.529	9.123		4	4.96	8.477	2		4	41.999	204.749	4.559		4	599.5	934.5	2		4	318741	1.35369e+08	10.476		4	7.505	10.714	2		4	48.961	257.715	5.644
5	12.047	4.172	2		5	49.226	259.81	8.56		5	5.252	10.727	2		5	47.05	242.775	4.194		5	460.833	1054.5	2		5	411632	1.98668e+08	9.381		5	7.714	12.783	2		5	55.362	309.871	4.927
6	11.245	5.755	2		6	56.325	317.992	8.479		6	5.974	8.519	2		6	50.393	269.103	5.033		6	640.833	1081.17	2		6	496377	2.63076e+08	9.51		6	8.255	10.783	2		6	64.361	388.417	5.194
7	10.88	4.682	3		7	54.95	306.419	8.396		7	5.238	9.311	3		7	54.685	304.205	3.042		7	580.833	950.5	3		7	562164	3.17072e+08	10.783		7	7.214	11.477	3		7	69.335	434.303	6.292
8	12.453	4.422	3		8	39.06	183.638	9.484		8	5.21	10.908	3		8	58.144	333.519	3.374		8	443.5	1097.17	3		8	633372	3.79186e+08	10.239		8	7.644	13.019	3		8	71.664	456.368	4.562
9	11.651	5.724	3		9	30.376	125.939	8.923		9	5.682	9.366	3		9	59.276	343.307	4.299		9	654.167	1095.83	3		9	694032	4.34944e+08	10.651		9	7.977	11.464	3		9	71.199	451.934	4.28
10	10.87	4.609	4		10	25.875	99.0112	9.873		10	5.085	9.644	4		10	59.562	345.794	4.765		10	548.833	969.167	4		10	722305	4.6179e+08	9.983		10	7.13	11.88	4		10	59.703	347.023	3.68
11	12.38	4.307	4		11	33.08	143.124	10.115		11	5.182	11.116	4		11	42.842	210.945	5.631		11	427.5	1109.17	4		11	755865	4.94345e+08	10.264		11	7.727	13.186	4		11	52.785	288.489	4.345
12	11.651	5.703	4		12	38.714	181.203	11.738		12	5.502	9.686	4		12	29.267	119.105	7.534		12	624.833	1105.17	4		12	723804	4.63228e+08	8.979		12	7.866	11.783	4		12	54.541	303.004	3.317
13	10.807	4.693	5		13	44.058	219.989	9.001		13	5.057	9.505	5		13	28.175	112.502	10.521		13	535.5	966.5	5		13	680765	4.22532e+08	10.27		13	7.061	12.061	5		13	57.304	326.318	5.006
14	12.38	4.286	5		14	50.795	272.33	9.339		14	5.141	11.172	5		14	25.035	94.2291	8.783		14	420.833	1089.17	5		14	659024	4.02453e+08	10.954		14	7.769	13.325	5		14	60.853	357.097	5.553
15	11.745	5.776	5		15	55.78	313.387	9.266		15	5.405	9.533	5		15	20.38	69.2102	9.758		15	595.5	1113.17	5		15	638997	3.84248e+08	10.059		15	7.811	11.922	5		15	61.568	363.41	4.59
16	11.026	4.63	6		16	60.999	358.383	9.878		16	5.127	9.741	6		16	16.574	50.758	7.683		16	527.5	973.167	6		16	644680	3.89386e+08	10.426		16	7.089	12.13	6		16	60.708	355.822	5.796
17	12.495	4.422	6		17	65.548	399.211	7.901		17	5.113	11.311	6		17	13.433	37.0359	8.179		17	412.833	1094.5	6		17	672053	4.14447e+08	9.881		17	7.741	13.436	6		17	62.451	371.255	6.637
18	11.849	5.714	6		18	68.419	425.725	9.264		18	5.349	9.769	6		18	12.242	32.2212	10.391		18	583.5	1134.5	6		18	679356	4.21221e+08	9.774		18	7.783	12.005	6		18	62.299	369.901	5.138
19	10.828	4.661	7		19	74.823	486.874	9.089		19	5.099	9.852	7		19	11.797	30.4804	9.286		19	518.167	971.833	7		19	719281	4.58893e+08	9.198		19	7.061	12.2	7		19	65.251	396.501	4.954
20	12.411	4.432	7		20	79.858	536.836	8.805		20	5.099	11.45	7		20	11.924	30.974	8.857		20	418.167	1095.83	7		20	717824	4.575e+08	10.824		20	7.783	13.519	7		20	67.056	413.067	4.048
21	11.651	5.828	7		21	68.117	422.909	9.401		21	5.363	9.852	7		21	12.242	32.2212	11.331		21	578.167	1134.5	7		21	737513	4.76451e+08	7.943		21	7.88	12.033	7		21	67.959	421.439	4.407
22	10.432	4.828	8		22	59.848	348.288	9.012		22	5.085	9.672	8		22	11.356	28.7874	11.746		22	520.833	971.833	8		22	722305	4.6179e+08	7.868		22	7.047	12.311	8		22	68.882	430.053	4.85
23	12.13	4.349	8		23	65.699	400.592	10.37		23	5.099	11.352	8		23	11.924	30.974	12.671		23	410.167	1090.5	8		23	480280	2.50383e+08	11.172		23	7.866	13.7	8		23	70.571	445.967	5.245
24	11.266	5.984	8		24	69.491	435.769	9.947		24	5.363	9.658	8		24	12.114	31.7172	11.944		24	560.833	1146.5	8		24	390389	1.83489e+08	9.805		24	7.839	12.186	8		24	70.882	448.919	5.608
25	10.245	4.932	9		25	74.343	482.196	8.237		25	5.071	9.866	9		25	12.114	31.7172	9.939		25	496.833	985.167	9		25	427740	2.10443e+08	9.651		25	7.033	12.227	9		25	68.725	428.584	5.128
26	11.943	4.307	9		26	70.571	445.967	8.27		26	5.155	11.491	9		26	11.924	30.974	12.3		26	404.833	1103.83	9		26	452469	2.28953e+08	9.396		26	7.783	13.602	9		26	70.266	443.079	6.101
27	11.089	6.068	9		27	42.72	210.044	10.955		27	5.377	9.908	9		27	11.605	29.7394	10.221		27	554.167	1149.17	9		27	507038	2.71597e+08	10.459		27	7.797	12.047	9		27	69.335	434.303	5.889
28	10.182	4.974	10		28	44.423	222.728	9.023		28	5.085	9.811	10		28	12.049	31.4623	12.799		28	506.167	985.167	10		28	552877	3.09248e+08	8.214		28	7.102	12.047	10		28	68.573	427.163	5.467
29	11.88	4.391	10		29	47.813	248.704	9.638		29	5.266	11.394	10		29	11.605	29.7394	9.271		29	408.833	1103.83	10		29	599964	3.49584e+08	8.896		29	7.825	13.477	10		29	66.453	407.508	5.621
30	11.036	6.078	10		30	49.876	264.973	10.744		30	5.446	9.825	10		30	11.924	30.974	9.912		30	558.167	1149.17	10		30	634817	3.80484e+08	9.633		30	7.936	11.922	10		30	64.655	391.081	6.304
31	10.307	4.911	11							31	5.085	9.491	11							31	506.167	974.5	11							31	7.102	11.894	11
32	11.932	4.297	11							32	5.21	11.2	11							32	400.833	1101.17	11							32	7.797	13.394	11
33	11.172	5.984	11							33	5.766	9.602	11							33	555.5	1147.83	11							33	7.936	11.755	11
34	10.349	4.776	12							34	4.96	9.186	12							34	511.5	979.833	12							34	7.116	11.811	12
35	11.943	4.245	12							35	5.238	11.061	12							35	410.167	1098.5	12							35	7.852	13.325	12
36	11.193	5.911	12							36	5.724	9.227	12							36	560.833	1154.5	12							36	7.866	11.7	12
37	10.328	4.714	13							37	4.918	9.116	13							37	519.5	979.833	13							37	7.241	11.755	13
38	12.016	4.234	13							38	5.127	11.144	13							38	414.167	1095.83	13							38	7.95	13.352	13
39	11.234	5.87	13							39	5.849	9.214	13							39	563.5	1150.5	13							39	7.964	11.616	13
40	10.516	4.734	14							40	5.043	9.13	14							40	523.5	977.167	14							40	7.172	11.575	14
41	12.047	4.224	14							41	5.363	10.964	14							41	416.833	1090.5	14							41	7.936	13.533	14
42	11.339	5.807	14							42	5.849	9.2	14							42	571.5	1150.5	14							42	7.936	11.45	14
43	10.609	4.641	15							43	5.043	9.102	15							43	532.833	973.167	15							43	7.2	11.672	15
44	12.057	4.193	15							44	5.307	10.964	15							44	418.167	1093.17	15							44	7.894	13.45	15
45	11.474	5.714	15							45	5.793	9.186	15							45	572.833	1142.5	15							45	7.95	11.547	15
46	10.661	4.557	16							46	5.043	9.075	16							46	539.5	986.5	16							46	7.2	11.686	16
47	12.172	4.224	16							47	5.377	10.936	16							47	416.833	1087.83	16							47	7.852	13.45	16
48	11.474	5.693	16							48	5.78	9.116	16							48	578.167	1151.83	16							48	7.88	11.616	16
49	10.661	4.464	17							49	5.057	8.964	17							49	524.833	978.5	17							49	7.13	11.672	17
50	12.109	4.161	17							50	5.307	10.977	17							50	414.167	1091.83	17							50	7.852	13.45	17
51	11.557	5.609	17							51	5.946	9.033	17							51	560.833	1145.17	17							51	7.88	11.575	17
52	10.776	4.411	18							52	5.085	8.811	18							52	518.167	983.833	18							52	7.172	11.686	18
53	12.224	4.161	18							53	5.405	10.908	18							53	408.833	1085.17	18							53	7.95	13.477	18
54	11.599	5.589	18							54	5.877	8.894	18							54	554.167	1141.17	18							54	7.964	11.561	18
55	10.849	4.401	19							55	5.085	8.755	19							55	508.833	981.167	19							55	7.158	11.616	19
56	12.266	4.266	19							56	5.391	10.908	19							56	408.833	1083.83	19							56	7.936	13.45	19
57	11.672	5.62	19							57	5.918	8.839	19							57	555.5	1141.17	19							57	7.977	11.477	19
58	10.859	4.318	20							58	5.141	8.839	20							58	511.5	987.833	20							58	7.214	11.477	20
59	12.328	4.234	20							59	5.432	10.95	20							59	412.833	1086.5	20							59	7.894	13.505	20
60	11.62	5.557	20							60	5.96	8.936	20							60	555.5	1147.83	20							60	8.005	11.352	20
61	10.661	4.495	21							61	5.113	8.866	21							61	534.167	973.167	21							61	7.241	11.408	21
62	12.172	4.432	21							62	5.377	11.047	21							62	408.833	1090.5	21							62	7.797	13.394	21
63	11.318	5.755	21							63	5.988	8.977	21							63	568.833	1155.83	21							63	8.005	11.339	21
64	10.484	4.62	22							64	5.113	8.894	22							64	512.833	970.5	22							64	7.172	11.436	22
65	11.964	4.38	22							65	5.405	11.102	22							65	407.5	1091.83	22							65	7.755	13.325	22
66	11.182	5.818	22							66	6.127	9.061	22							66	558.167	1147.83	22							66	8.005	11.366	22
67	10.609	4.536	23							67	5.155	8.95	23							67	551.5	969.167	23							67	7.241	11.38	23
68	12.036	4.516	23							68	5.446	11.172	23							68	435.5	1082.5	23							68	7.894	13.505	23
69	11.307	5.828	23							69	6.071	9.089	23							69	594.167	1129.17	23							69	8.158	11.297	23
70	10.693	4.547	24							70	5.113	9.116	24							70	548.833	959.833	24							70	7.227	11.408	24
71	12.089	4.63	24							71	5.557	11.116	24							71	448.833	1082.5	24							71	7.825	13.366	24
72	11.328	5.776	24							72	6.099	9.172	24							72	596.833	1113.17	24							72	8.061	11.352	24
73	10.786	4.536	25							73	5.113	9.089	25							73	546.167	955.833	25							73	7.325	11.422	25
74	12.151	4.672	25							74	5.502	11.186	25							74	434.167	1090.5	25							74	7.825	13.394	25
75	11.391	5.828	25							75	6.113	9.144	25							75	592.833	1119.83	25							75	8.019	11.38	25
76	10.599	4.536	26							76	5.182	9.13	26							76	539.5	961.167	26							76	7.297	11.45	26
77	12.047	4.568	26							77	5.543	11.255	26							77	432.833	1089.17	26							77	7.825	13.366	26
78	11.255	5.87	26							78	6.127	9.158	26							78	582.167	1118.5	26							78	8.116	11.408	26
79	10.141	4.786	27							79	5.141	9.047	27							79	528.833	971.833	27							79	7.297	11.436	27
80	11.693	4.807	27							80	5.502	11.2	27							80	422.167	1093.17	27							80	7.866	13.38	27
81	10.703	6.13	27							81	6.071	9.172	27							81	567.5	1130.5	27							81	8.102	11.366	27
82	10.141	4.797	28							82	5.196	9.061	28							82	515.5	981.167	28							82	7.38	11.394	28
83	11.672	4.755	28							83	5.488	11.269	28							83	406.167	1085.17	28							83	7.839	13.422	28
84	10.88	6.078	28							84	6.155	9.116	28							84	558.167	1123.83	28							84	8.144	11.339	28
85	10.203	4.839	29							85	5.182	9.061	29							85	507.5	990.5	29							85	7.255	11.38	29
86	11.693	4.828	29							86	5.585	11.283	29							86	408.833	1087.83	29							86	7.894	13.325	29
87	10.859	6.13	29							87	6.182	9.116	29							87	548.833	1134.5	29							87	8.13	11.325	29
88	10.214	4.797	30							88	5.196	8.991	30							88	508.833	995.833	30							88	7.339	11.311	30
89	11.672	4.818	30							89	5.613	11.255	30							89	403.5	1079.83	30							89	7.936	13.339	30
90	10.922	6.109	30							90	6.127	9.075	30							90	539.5	1133.17	30							90	8.158	11.269	30

## Sheet: Fig1E
Figure 1E used the same source data as in Figure 1B, 1C and 1D.
