# Supplementary material for: Mechanochemical bistability of intestinal organoids enables robust morphogenesis
Source: Nat Phys. 2025 Feb 28;21(4):608–17. doi: 10.1038/s41567-025-02792-1 (PMC11999871; doi:10.1038/s41567-025-02792-1)
Supplement: Supplementary file 8 — Statistical source data. [file 41567_2025_2792_MOESM8_ESM.xlsx]

## Sheet: Fig2E
bulged sample	before breakage	after breakage	lumen volume ratio		budded sample	before breakage	after breakage	lumen volume ratio
D3_1	228542	32172.8	7.10358		0702_5	16561.2	22082.5	0.749969
D3_3	98991.6	42338.7	2.33809		D4_1	16766.6	20307.1	0.825651
D3_5	175588	35189.5	4.98978		D4_2	162598	189017	0.86023
D3_8	215548	194398	1.1088		D4_3	29157.5	68022.4	0.428646
D3_13	204254	46141.1	4.42674		D4_4	393694	747218	0.526879
D3_14	96233.4	56327.1	1.70848		D4_5	448777	556924	0.805813
D3_16	53547.2	14175.9	3.77734		D4_6	800643	827661	0.967356
D3_18	78013	26391.5	2.95599		D4_7	2.81299e+06	3.84373e+06	0.731839
D3_20	68976.3	25536.3	2.70111		D4_8	304906	599837	0.508315
D3_24	110386	60176.7	1.83436
D3_26	104598	57770.8	1.81056

## Sheet: Fig2F
Stage	sample	crypt apical tension	crypt basal tension
Budded	10	44482.9	23609.6
Budded	10	51426.2	20618.6
Budded	10	48407.7	9635.44
Budded	10	51289.8	9159.67
Budded	10	51781	3272.11
Budded	11	43713.1	29966.9
Budded	11	39931	18939.6
Budded	11	43036.2	18047.7
Budded	11	39950.3	16143.2
Budded	11	36979.6	10680.1
Budded	13	54575.8	31865.2
Budded	13	45997.6	22664
Budded	13	50613.1	23684.1
Budded	13	49485.1	15995.2
Budded	13	52975.6	14699.2
Budded	14	33619.7	12239
Budded	14	34995.4	12348.4
Budded	14	37835.2	13247
Budded	14	35979.8	10935.9
Budded	14	37963.7	10154.6
Budded	17	51549.8	32792.2
Budded	17	41450.4	24666.4
Budded	17	51364.4	18323
Budded	17	45404.8	15466.3
Budded	17	54732.2	17277.9
Budded	6	27053.9	26129.9
Budded	6	31035.1	23744.9
Budded	6	40825.1	19548.9
Budded	6	37374.1	10824.6
Budded	6	37508.3	7003
Budded	8	52204.8	26920.7
Budded	8	44839.8	18574.9
Budded	8	51215.6	21073.2
Budded	8	47636	18643.4
Budded	8	52758.9	18470.4
Budded	9	33818.9	22086.8
Budded	9	40654.3	19317.6
Budded	9	44288.6	11931.6
Budded	9	48466.9	12027.9
Budded	9	54788	6972.67
Budded	7	24270.6	14073
Budded	7	26932.1	10777.7
Budded	7	28363.4	10634.9
Budded	7	24540.4	8989.33
Budded	7	23716	7674.33
Bulged	1	12638.9	12232.9
Bulged	1	13098	11904.8
Bulged	1	12334.2	11062.7
Bulged	1	12438.2	10042.4
Bulged	1	14557.3	7300
Bulged	10	20276.8	19456.1
Bulged	10	23213.7	21521.1
Bulged	10	18846.9	15427.3
Bulged	10	20375.9	13191.9
Bulged	10	17023.1	10395.4
Bulged	13	16984.9	13582.3
Bulged	13	18255	13247.2
Bulged	13	18518.4	11742.1
Bulged	13	18177	9287.56
Bulged	13	15167.3	7595.89
Bulged	16	31196.4	29281.4
Bulged	16	30159	20108.8
Bulged	16	33152.9	20183.7
Bulged	16	25939.2	15232.3
Bulged	16	33941.3	18483.1
Bulged	2	18894.4	18053
Bulged	2	21185.2	15359.8
Bulged	2	22772.2	14487.8
Bulged	2	25231.2	13109.2
Bulged	2	21958.9	11127.6
Bulged	4	20424.2	14354.7
Bulged	4	22251.2	14645.1
Bulged	4	21318.6	11573.4
Bulged	4	23637.6	12304.8
Bulged	4	20726.2	10338.2
Bulged	5	32773.9	23526.7
Bulged	5	28896.3	20194.9
Bulged	5	32241.4	20736.1
Bulged	5	34561.8	15542.1
Bulged	5	34008.6	13553.2
Bulged	6	37366.7	16812.1
Bulged	6	37582.4	15754.4
Bulged	6	41840.4	16924.2
Bulged	6	41825.9	14048.8
Bulged	6	42132.7	12969.8
Bulged	7	32726.2	23519.3
Bulged	7	21674.9	15450
Bulged	7	31124.8	16114.7
Bulged	7	28673.9	14565.3
Bulged	7	30373.9	11055.8
Bulged	8	20842.2	20969.7
Bulged	8	19170.2	17892.8
Bulged	8	20062.1	18362.2
Bulged	8	28205.1	17614.4
Bulged	8	24259.4	12765.9
Bulged	9	16077.3	21916.6
Bulged	9	17220.6	17104.9
Bulged	9	20374.9	19050.7
Bulged	9	20533.1	17607.8
Bulged	9	21005.9	17829
Budded	1_0728	43628	18883.6
Budded	1_0728	31923.3	11255.3
Budded	1_0728	38257.1	17793.6
Budded	1_0728	40596.8	13638.9
Budded	1_0728	32820.4	14735.3
Budded	11_0728	20280.4	13130.8
Budded	11_0728	19512.2	7859.22
Budded	11_0728	16679.3	10945
Budded	11_0728	18869.8	5556.11
Budded	11_0728	20433.7	7827.11
Budded	12_0728	21019.9	8536.56
Budded	12_0728	21221.3	12481.3
Budded	12_0728	21082.7	8758.78
Budded	12_0728	22056.2	18516.4
Budded	12_0728	22428.9	7870.11
Budded	15_0728	54317.7	21903.8
Budded	15_0728	47449.8	14324.8
Budded	15_0728	47394.7	10702.9
Budded	15_0728	54219.3	28451.8
Budded	15_0728	54997.6	11775.1
Budded	18_0728	40339.6	13378.9
Budded	18_0728	40616.2	9192.11
Budded	18_0728	37305.3	12859.8
Budded	18_0728	44547.8	16014.4
Budded	18_0728	43857.8	12191.6
Budded	2_0728	36891.7	16401.7
Budded	2_0728	37778.8	13832.6
Budded	2_0728	35185.1	14713.4
Budded	2_0728	30894.7	15693.6
Budded	2_0728	37914.1	17778.3
Budded	22_0728	46025.8	15059.6
Budded	22_0728	52310.7	12461.2
Budded	22_0728	55779.7	15731.8
Budded	22_0728	49102.6	15353.9
Budded	22_0728	54392.3	10343.6
Budded	24_0728	33002.7	16520.8
Budded	24_0728	28935.3	15812.2
Budded	24_0728	42478.8	10423.1
Budded	24_0728	38594.1	13767.2
Budded	24_0728	47140.1	10662.2
Budded	3_0728	33774.6	17428.9
Budded	3_0728	31323.3	23693.6
Budded	3_0728	31757.6	11913.8
Budded	3_0728	42468.2	13405.8
Budded	3_0728	39227.7	8794.89
Budded	4_0728	39309	18678.9
Budded	4_0728	46646.3	17740.1
Budded	4_0728	42676	14598.4
Budded	4_0728	41197.3	16841.2
Budded	4_0728	37275.6	17228.1
Budded	5_0728	50522.2	10615.8
Budded	5_0728	37583.4	17806.1
Budded	5_0728	38894.2	7386.22
Budded	5_0728	32233.9	8153.89
Budded	5_0728	29747.1	14537.3
Budded	6_0728	33299.9	9959.11
Budded	6_0728	38008.2	10606.9
Budded	6_0728	35223.7	6510.33
Budded	6_0728	44221.6	16004.1
Budded	6_0728	34938.1	11643.2
Budded	D4_0808_25	22592.4	12373.4
Budded	D4_0808_25	22767.7	5754.33
Budded	D4_0808_25	26278.3	6970.33
Budded	D4_0808_25	22485.8	7671.78
Budded	D4_0808_25	20174.4	7668
Budded	D4_0808_26	25288.1	4384.44
Budded	D4_0808_26	19478.2	5386.22
Budded	D4_0808_26	23751.8	6908.56
Budded	D4_0808_26	22063.3	9125.67
Budded	D4_0808_26	19539	6345
Budded	D4_0808_31	23660.4	6504.78
Budded	D4_0808_31	26883.3	9595.67
Budded	D4_0808_31	24424.6	8625.78
Budded	D4_0808_31	25725	6827.67
Budded	D4_0808_31	26856.7	11800.1
Budded	D4_0808_22	26227.9	14000.1
Budded	D4_0808_22	31347.2	8395.67
Budded	D4_0808_22	26999.3	13203.6
Budded	D4_0808_22	22729.3	11805.9
Budded	D4_0808_22	23068.1	15885.3
Budded	D4_0808_20	32213.7	14569.9
Budded	D4_0808_20	36830.3	13841.6
Budded	D4_0808_20	30960.4	13452.9
Budded	D4_0808_20	26716.9	5290
Budded	D4_0808_20	22816.9	8267.33
Budded	D4_0808_2	24487.3	10244.8
Budded	D4_0808_2	20789.9	10645.1
Budded	D4_0808_2	19547.7	7817.78
Budded	D4_0808_2	23140.8	11150.3
Budded	D4_0808_2	23299.6	11283
Budded	D4_0808_6	18197.4	12961.4
Budded	D4_0808_6	15577.6	8692.22
Budded	D4_0808_6	15643.9	6087.56
Budded	D4_0808_6	19644.4	9196.89
Budded	D4_0808_6	18584.7	5545.67
