# Supplementary material for: Mechanochemical bistability of intestinal organoids enables robust morphogenesis
Source: Nat Phys. 2025 Feb 28;21(4):608–17. doi: 10.1038/s41567-025-02792-1 (PMC11999871; doi:10.1038/s41567-025-02792-1)
Supplement: Supplementary file 9 — Statistical source data. [file 41567_2025_2792_MOESM9_ESM.xlsx]

## Sheet: Fig3C,D
inflation	Stage	sample	crypt apical tension	crypt basal tension		bulged sample	state	lumen volume		budded sample	state	lumen volume	Note: only samples with "lumen inflation ratio"<10 are chosen in drawing the Figure.
before	Budded	10	44482.9	23609.6		1	ctrl	0.0550707		6	ctrl	0.109076
before	Budded	10	51426.2	20618.6		1	inflation	0.405183		6	inflation	1.16165
before	Budded	10	48407.7	9635.44		2	ctrl	0.0513379		7	ctrl	0.191736
before	Budded	10	51289.8	9159.67		2	inflation	0.248603		7	inflation	3.58702
before	Budded	10	51781	3272.11		4	ctrl	0.0786852		8	ctrl	0.129839
after	Budded	10	36433.4	15841.3		4	inflation	0.89762		8	inflation	0.541299
after	Budded	10	26451.1	9327.67		5	ctrl	0.0133391		9	ctrl	0.145206
after	Budded	10	31797.8	10836.7		5	inflation	0.0285747		9	inflation	1.80003
after	Budded	10	27956.9	6943.44		6	ctrl	0.0344492		10	ctrl	0.144554
after	Budded	10	37558.8	5539.44		6	inflation	0.282892		10	inflation	0.949572
before	Budded	11	43713.1	29966.9		7	ctrl	0.0248668		11	ctrl	0.169991
before	Budded	11	39931	18939.6		7	inflation	0.33918		11	inflation	1.01618
before	Budded	11	43036.2	18047.7		8	ctrl	0.0840612		13	ctrl	0.0923441
before	Budded	11	39950.3	16143.2		8	inflation	0.183215		13	inflation	2.02638
before	Budded	11	36979.6	10680.1		9	ctrl	0.159786		14	ctrl	0.0623009
after	Budded	11	18934	12454.7		9	inflation	0.280452		14	inflation	0.395126
after	Budded	11	27112.1	11952.4		10	ctrl	0.185333		17	ctrl	0.31019
after	Budded	11	26041.6	9663.67		10	inflation	0.510258		17	inflation	2.1038
after	Budded	11	25384.6	8013.44		13	ctrl	0.0840612		1_0728	ctrl	0.0344492
after	Budded	11	30072.1	9313.22		13	inflation	1.41388		1_0728	inflation	0.143903
before	Budded	13	54575.8	31865.2		16	ctrl	0.172057		2_0728	ctrl	0.129839
before	Budded	13	45997.6	22664		16	inflation	2.3007		2_0728	inflation	2.24686
before	Budded	13	50613.1	23684.1						3_0728	ctrl	0.0513379
before	Budded	13	49485.1	15995.2						3_0728	inflation	0.42089
before	Budded	13	52975.6	14699.2						4_0728	ctrl	0.0199733
after	Budded	13	30046.3	14298.6						4_0728	inflation	0.0895544
after	Budded	13	27216.4	11874.9						5_0728	ctrl	0.0398284
after	Budded	13	33819.3	11255.3						5_0728	inflation	0.619936
after	Budded	13	41485.9	13694.6						6_0728	ctrl	0.157101
after	Budded	13	49433.9	14579.1						6_0728	inflation	0.569856
before	Budded	14	33619.7	12239						11_0728	ctrl	0.110859
before	Budded	14	34995.4	12348.4						11_0728	inflation	0.479834
before	Budded	14	37835.2	13247						12_0728	ctrl	0.0513379
before	Budded	14	35979.8	10935.9						12_0728	inflation	0.241615
before	Budded	14	37963.7	10154.6						15_0728	ctrl	0.0627934
after	Budded	14	29126.6	12151.6						15_0728	inflation	0.196044
after	Budded	14	25194.4	10122.3						18_0728	ctrl	0.0415352
after	Budded	14	31353.4	8728.56						18_0728	inflation	0.16181
after	Budded	14	29451.7	7595.22						22_0728	ctrl	0.0545994
after	Budded	14	29608.7	7629.89						22_0728	inflation	0.176214
before	Budded	17	51549.8	32792.2						24_0728	ctrl	0.0398284
before	Budded	17	41450.4	24666.4						24_0728	inflation	0.27237
before	Budded	17	51364.4	18323						2_0808	ctrl	0.0320556
before	Budded	17	45404.8	15466.3						2_0808	inflation	0.201838
before	Budded	17	54732.2	17277.9						6_0808	ctrl	0.148478
after	Budded	17	25391.8	17497.4						6_0808	inflation	1.57124
after	Budded	17	25056.9	12532.3						20_0808	ctrl	0.0618097
after	Budded	17	28388.3	13721.3						20_0808	inflation	0.51821
after	Budded	17	26368.6	9938.67						22_0808	ctrl	0.0472443
after	Budded	17	33813.3	9854.44						22_0808	inflation	0.714216
before	Budded	6	27053.9	26129.9						25_0808	ctrl	0.110859
before	Budded	6	31035.1	23744.9						25_0808	inflation	0.358392
before	Budded	6	40825.1	19548.9						26_0808	ctrl	0.23853
before	Budded	6	37374.1	10824.6						26_0808	inflation	0.642285
before	Budded	6	37508.3	7003						31_0808	ctrl	0.0846053
after	Budded	6	23493.3	16146.7						31_0808	inflation	1.3613
after	Budded	6	24898.7	13568.3
after	Budded	6	27944.9	10817.6
after	Budded	6	27404	10039.7
after	Budded	6	24605.3	5657.67
before	Budded	8	52204.8	26920.7
before	Budded	8	44839.8	18574.9
before	Budded	8	51215.6	21073.2
before	Budded	8	47636	18643.4
before	Budded	8	52758.9	18470.4
after	Budded	8	34428.9	26631
after	Budded	8	34347.6	15205.2
after	Budded	8	40658.1	15370.3
after	Budded	8	39802	13162.2
after	Budded	8	35246.7	10757
before	Budded	9	33818.9	22086.8
before	Budded	9	40654.3	19317.6
before	Budded	9	44288.6	11931.6
before	Budded	9	48466.9	12027.9
before	Budded	9	54788	6972.67
after	Budded	9	24938.7	15646.2
after	Budded	9	17384	9357.33
after	Budded	9	25941.2	10116
after	Budded	9	18293.8	6797.44
after	Budded	9	33595.9	11918.4
before	Budded	7	24270.6	14073
before	Budded	7	26932.1	10777.7
before	Budded	7	28363.4	10634.9
before	Budded	7	24540.4	8989.33
before	Budded	7	23716	7674.33
after	Budded	7	20116.9	7642
after	Budded	7	20443	7514.22
after	Budded	7	18586.7	6484.67
after	Budded	7	18750.9	6080.89
after	Budded	7	22981.2	6752.11
before	Bulged	1	12638.9	12232.9
before	Bulged	1	13098	11904.8
before	Bulged	1	12334.2	11062.7
before	Bulged	1	12438.2	10042.4
before	Bulged	1	14557.3	7300
after	Bulged	1	12207.7	18009.2
after	Bulged	1	16318.9	23923.6
after	Bulged	1	15286.9	19895.1
after	Bulged	1	11080.2	11019.8
after	Bulged	1	12394.8	11146.2
before	Bulged	10	20276.8	19456.1
before	Bulged	10	23213.7	21521.1
before	Bulged	10	18846.9	15427.3
before	Bulged	10	20375.9	13191.9
before	Bulged	10	17023.1	10395.4
after	Bulged	10	11173.7	20832.6
after	Bulged	10	12872.8	21096
after	Bulged	10	10424.6	16109.1
after	Bulged	10	11595.7	11541
after	Bulged	10	11524.2	7166.22
before	Bulged	13	16984.9	13582.3
before	Bulged	13	18255	13247.2
before	Bulged	13	18518.4	11742.1
before	Bulged	13	18177	9287.56
before	Bulged	13	15167.3	7595.89
after	Bulged	13	16454.9	13419.7
after	Bulged	13	13649.3	10425.8
after	Bulged	13	16767.6	11791.6
after	Bulged	13	12385	7674.44
after	Bulged	13	20681.4	5598.78
before	Bulged	16	31196.4	29281.4
before	Bulged	16	30159	20108.8
before	Bulged	16	33152.9	20183.7
before	Bulged	16	25939.2	15232.3
before	Bulged	16	33941.3	18483.1
after	Bulged	16	19721.7	17985.8
after	Bulged	16	17195	12597.6
after	Bulged	16	23509	13943.1
after	Bulged	16	21797.9	12267.6
after	Bulged	16	20981.3	10936
before	Bulged	2	18894.4	18053
before	Bulged	2	21185.2	15359.8
before	Bulged	2	22772.2	14487.8
before	Bulged	2	25231.2	13109.2
before	Bulged	2	21958.9	11127.6
after	Bulged	2	18656.4	24772.3
after	Bulged	2	20984	27463
after	Bulged	2	17873.9	23218.8
after	Bulged	2	18194.2	21910.1
after	Bulged	2	20761.8	12292
before	Bulged	4	20424.2	14354.7
before	Bulged	4	22251.2	14645.1
before	Bulged	4	21318.6	11573.4
before	Bulged	4	23637.6	12304.8
before	Bulged	4	20726.2	10338.2
after	Bulged	4	15333.4	10251.1
after	Bulged	4	13624.1	8625
after	Bulged	4	16437	8444.89
after	Bulged	4	16519.9	8305.44
after	Bulged	4	14314.8	6989
before	Bulged	5	32773.9	23526.7
before	Bulged	5	28896.3	20194.9
before	Bulged	5	32241.4	20736.1
before	Bulged	5	34561.8	15542.1
before	Bulged	5	34008.6	13553.2
after	Bulged	5	18862	20547.9
after	Bulged	5	20737.4	21150.3
after	Bulged	5	18000.1	12500.8
after	Bulged	5	21552.1	13991.7
after	Bulged	5	19018.4	9576
before	Bulged	6	37366.7	16812.1
before	Bulged	6	37582.4	15754.4
before	Bulged	6	41840.4	16924.2
before	Bulged	6	41825.9	14048.8
before	Bulged	6	42132.7	12969.8
after	Bulged	6	15523.4	11843.2
after	Bulged	6	20640.7	11779.9
after	Bulged	6	23713.7	13227.6
after	Bulged	6	24047.3	13291.9
after	Bulged	6	22241.8	11403.7
before	Bulged	7	32726.2	23519.3
before	Bulged	7	21674.9	15450
before	Bulged	7	31124.8	16114.7
before	Bulged	7	28673.9	14565.3
before	Bulged	7	30373.9	11055.8
after	Bulged	7	16760.1	22150.2
after	Bulged	7	14151.3	16132.3
after	Bulged	7	20126	21022.2
after	Bulged	7	12357.7	10249.1
after	Bulged	7	22406.4	12742.8
before	Bulged	8	20842.2	20969.7
before	Bulged	8	19170.2	17892.8
before	Bulged	8	20062.1	18362.2
before	Bulged	8	28205.1	17614.4
before	Bulged	8	24259.4	12765.9
after	Bulged	8	18414.9	21748.8
after	Bulged	8	24794.9	27502.2
after	Bulged	8	20270.8	22160
after	Bulged	8	16271.4	12943.6
after	Bulged	8	20875	16539.9
before	Bulged	9	16077.3	21916.6
before	Bulged	9	17220.6	17104.9
before	Bulged	9	20374.9	19050.7
before	Bulged	9	20533.1	17607.8
before	Bulged	9	21005.9	17829
after	Bulged	9	18154.8	22391.8
after	Bulged	9	20770.3	25165.4
after	Bulged	9	20831.1	23247.9
after	Bulged	9	19120.7	17029.4
after	Bulged	9	18930.6	10560.6
before	Budded	1_0728	43628	18883.6
before	Budded	1_0728	31923.3	11255.3
before	Budded	1_0728	38257.1	17793.6
before	Budded	1_0728	40596.8	13638.9
before	Budded	1_0728	32820.4	14735.3
after	Budded	1_0728	28760.6	11280.2
after	Budded	1_0728	23520.1	12532
after	Budded	1_0728	25521.4	13195.9
after	Budded	1_0728	25031.1	11261.7
after	Budded	1_0728	18734.1	10311
before	Budded	11_0728	20280.4	13130.8
before	Budded	11_0728	19512.2	7859.22
before	Budded	11_0728	16679.3	10945
before	Budded	11_0728	18869.8	5556.11
before	Budded	11_0728	20433.7	7827.11
after	Budded	11_0728	12108	6270.22
after	Budded	11_0728	12635	6237.89
after	Budded	11_0728	13814.8	9386.33
after	Budded	11_0728	19027	4665
after	Budded	11_0728	14733.2	5220.78
before	Budded	12_0728	21019.9	8536.56
before	Budded	12_0728	21221.3	12481.3
before	Budded	12_0728	21082.7	8758.78
before	Budded	12_0728	22056.2	18516.4
before	Budded	12_0728	22428.9	7870.11
after	Budded	12_0728	13931.4	8639
after	Budded	12_0728	14697.4	8576.11
after	Budded	12_0728	20236	9409.33
after	Budded	12_0728	17415.8	11538.1
after	Budded	12_0728	15708.9	10800.1
before	Budded	15_0728	54317.7	21903.8
before	Budded	15_0728	47449.8	14324.8
before	Budded	15_0728	47394.7	10702.9
before	Budded	15_0728	54219.3	28451.8
before	Budded	15_0728	54997.6	11775.1
after	Budded	15_0728	45231.6	21921
after	Budded	15_0728	46066.4	15497.3
after	Budded	15_0728	38231.1	11565.7
after	Budded	15_0728	38437	8214.11
after	Budded	15_0728	45373	9049.89
before	Budded	18_0728	40339.6	13378.9
before	Budded	18_0728	40616.2	9192.11
before	Budded	18_0728	37305.3	12859.8
before	Budded	18_0728	44547.8	16014.4
before	Budded	18_0728	43857.8	12191.6
after	Budded	18_0728	35946.6	8983.78
after	Budded	18_0728	33692.1	8316.67
after	Budded	18_0728	32839.8	13272
after	Budded	18_0728	29751.6	6286.44
after	Budded	18_0728	26505.8	11541.2
before	Budded	2_0728	36891.7	16401.7
before	Budded	2_0728	37778.8	13832.6
before	Budded	2_0728	35185.1	14713.4
before	Budded	2_0728	30894.7	15693.6
before	Budded	2_0728	37914.1	17778.3
after	Budded	2_0728	35065.8	18015.7
after	Budded	2_0728	35182.6	16303.4
after	Budded	2_0728	32160.1	10033
after	Budded	2_0728	28533.6	9536
after	Budded	2_0728	36228.4	23100.9
before	Budded	22_0728	46025.8	15059.6
before	Budded	22_0728	52310.7	12461.2
before	Budded	22_0728	55779.7	15731.8
before	Budded	22_0728	49102.6	15353.9
before	Budded	22_0728	54392.3	10343.6
after	Budded	22_0728	49593.4	21523.1
after	Budded	22_0728	53355.8	14692.6
after	Budded	22_0728	36308.2	17091.1
after	Budded	22_0728	34487.2	21913.2
after	Budded	22_0728	37177.2	10928.8
before	Budded	24_0728	33002.7	16520.8
before	Budded	24_0728	28935.3	15812.2
before	Budded	24_0728	42478.8	10423.1
before	Budded	24_0728	38594.1	13767.2
before	Budded	24_0728	47140.1	10662.2
after	Budded	24_0728	24622.3	9078.44
after	Budded	24_0728	28722.3	13912.4
after	Budded	24_0728	35759	12223.4
after	Budded	24_0728	31966	14025.6
after	Budded	24_0728	35558.7	15961.2
before	Budded	3_0728	33774.6	17428.9
before	Budded	3_0728	31323.3	23693.6
before	Budded	3_0728	31757.6	11913.8
before	Budded	3_0728	42468.2	13405.8
before	Budded	3_0728	39227.7	8794.89
after	Budded	3_0728	23339.1	19309.3
after	Budded	3_0728	24301	11596.7
after	Budded	3_0728	24193.1	17671.1
after	Budded	3_0728	25355.4	12682.4
after	Budded	3_0728	30378.8	11758.3
before	Budded	4_0728	39309	18678.9
before	Budded	4_0728	46646.3	17740.1
before	Budded	4_0728	42676	14598.4
before	Budded	4_0728	41197.3	16841.2
before	Budded	4_0728	37275.6	17228.1
after	Budded	4_0728	39534.7	10833.9
after	Budded	4_0728	36521.6	18851.1
after	Budded	4_0728	40008.3	9931.67
after	Budded	4_0728	36169.9	14832.2
after	Budded	4_0728	35412.7	18663.8
before	Budded	5_0728	50522.2	10615.8
before	Budded	5_0728	37583.4	17806.1
before	Budded	5_0728	38894.2	7386.22
before	Budded	5_0728	32233.9	8153.89
before	Budded	5_0728	29747.1	14537.3
after	Budded	5_0728	32025.4	16199
after	Budded	5_0728	29731.4	15844.3
after	Budded	5_0728	24569.1	14945.3
after	Budded	5_0728	23383.2	10254.4
after	Budded	5_0728	24455.7	9478.33
before	Budded	6_0728	33299.9	9959.11
before	Budded	6_0728	38008.2	10606.9
before	Budded	6_0728	35223.7	6510.33
before	Budded	6_0728	44221.6	16004.1
before	Budded	6_0728	34938.1	11643.2
after	Budded	6_0728	28278.8	11403.7
after	Budded	6_0728	28656.4	10394.9
after	Budded	6_0728	35290.7	11816.3
after	Budded	6_0728	33530.7	13083.6
after	Budded	6_0728	34168.1	8379.67
before	Budded	D4_0808_25	22592.4	12373.4
before	Budded	D4_0808_25	22767.7	5754.33
before	Budded	D4_0808_25	26278.3	6970.33
before	Budded	D4_0808_25	22485.8	7671.78
before	Budded	D4_0808_25	20174.4	7668
after	Budded	D4_0808_25	16759.6	7221.89
after	Budded	D4_0808_25	23284	5843.67
after	Budded	D4_0808_25	26278.3	6769.78
after	Budded	D4_0808_25	15330.1	7975.56
after	Budded	D4_0808_25	21335.3	10574.8
before	Budded	D4_0808_26	25288.1	4384.44
before	Budded	D4_0808_26	19478.2	5386.22
before	Budded	D4_0808_26	23751.8	6908.56
before	Budded	D4_0808_26	22063.3	9125.67
before	Budded	D4_0808_26	19539	6345
after	Budded	D4_0808_26	16022.9	7919.44
after	Budded	D4_0808_26	17502.4	7921.11
after	Budded	D4_0808_26	16044.2	7140.56
after	Budded	D4_0808_26	18595.9	7766
after	Budded	D4_0808_26	21606.8	10138.1
before	Budded	D4_0808_31	23660.4	6504.78
before	Budded	D4_0808_31	26883.3	9595.67
before	Budded	D4_0808_31	24424.6	8625.78
before	Budded	D4_0808_31	25725	6827.67
before	Budded	D4_0808_31	26856.7	11800.1
after	Budded	D4_0808_31	20862.1	7968.78
after	Budded	D4_0808_31	26919.3	7001.56
after	Budded	D4_0808_31	24029.8	7365.89
after	Budded	D4_0808_31	28052.3	10214
after	Budded	D4_0808_31	24467	9934
before	Budded	D4_0808_22	26227.9	14000.1
before	Budded	D4_0808_22	31347.2	8395.67
before	Budded	D4_0808_22	26999.3	13203.6
before	Budded	D4_0808_22	22729.3	11805.9
before	Budded	D4_0808_22	23068.1	15885.3
after	Budded	D4_0808_22	55274.6	19952.7
after	Budded	D4_0808_22	41178.6	19449.3
after	Budded	D4_0808_22	43166.7	10972.2
after	Budded	D4_0808_22	38757.2	18960.2
after	Budded	D4_0808_22	37113.9	13425.3
before	Budded	D4_0808_20	32213.7	14569.9
before	Budded	D4_0808_20	36830.3	13841.6
before	Budded	D4_0808_20	30960.4	13452.9
before	Budded	D4_0808_20	26716.9	5290
before	Budded	D4_0808_20	22816.9	8267.33
after	Budded	D4_0808_20	25432	9687.22
after	Budded	D4_0808_20	24818.1	11201.1
after	Budded	D4_0808_20	22958.4	8020.33
after	Budded	D4_0808_20	18905	9041
after	Budded	D4_0808_20	19772.6	8692.67
before	Budded	D4_0808_2	24487.3	10244.8
before	Budded	D4_0808_2	20789.9	10645.1
before	Budded	D4_0808_2	19547.7	7817.78
before	Budded	D4_0808_2	23140.8	11150.3
before	Budded	D4_0808_2	23299.6	11283
after	Budded	D4_0808_2	16637.9	8559.56
after	Budded	D4_0808_2	14452	8192.11
after	Budded	D4_0808_2	20744.4	9013
after	Budded	D4_0808_2	14883.9	11900.2
after	Budded	D4_0808_2	17067.6	9527.44
before	Budded	D4_0808_6	18197.4	12961.4
before	Budded	D4_0808_6	15577.6	8692.22
before	Budded	D4_0808_6	15643.9	6087.56
before	Budded	D4_0808_6	19644.4	9196.89
before	Budded	D4_0808_6	18584.7	5545.67
after	Budded	D4_0808_6	11271.1	6200.33
after	Budded	D4_0808_6	12774.9	7777.11
after	Budded	D4_0808_6	12528.9	8692.67
after	Budded	D4_0808_6	14675.6	5578.89
after	Budded	D4_0808_6	16447.8	7989

## Sheet: Fig3E
	crypt radius					crypt radius
bulged sample	before inflation	after inflation			budded sample	before inflation	after inflation
1	0.180188	0.398942			6	0.147123	0.174808			Note: Figure 3E used the same source data of "crypt cellular tensions" as in Figure 3C and D.
2	0.203421	0.267619			7	0.192156	0.195441
4	0.304349	0.56419			8	0.21778	0.224261
5	0.174808	0.206527			9	0.159577	0.152436
6	0.118345	0.182818			10	0.138198	0.131106
7	0.134698	0.274082			11	0.166412	0.187121
8	0.20498	0.231936			13	0.208063	0.172977
9	0.353239	0.369533			14	0.124889	0.129886
10	0.187969	0.402121			17	0.124889	0.134698
13	0.348704	0.471022			1_0728	0.165453	0.155536
16	0.275819	0.535237			2_0728	0.138198	0.133512
day4_1	0.0892062	0.139345			3_0728	0.150333	0.161559
day4_2	0.184551	0.2485			4_0728	0.096078	0.11424
day4_3	0.0909728	0.139345			5_0728	0.139345	0.147123
day4_4	0.146037	0.201851			6_0728	0.131106	0.135875
day4_5	0.128655	0.211853			11_0728	0.186268	0.200267
5_0715	0.277545	0.405275			12_0728	0.161559	0.184551
8_0715	0.39614	0.879846			15_0728	0.109981	0.104031
18_0715	0.150333	0.254824			18_0728	0.161559	0.163518
21_0715	0.134698	0.237362			22_0728	0.119683	0.115624
22_0715	0.225676	0.296401			24_0728	0.123608	0.119683
24_0715	0.119683	0.170195			2_0808	0.129886	0.147123
25_0715	0.126157	0.192156			6_0808	0.206527	0.198672
9_0728	0.181069	0.249777			20_0808	0.131106	0.129886
13_0728	0.182818	0.246571			22_0808	0.107047	0.0993358
14_0728	0.181069	0.198672			25_0808	0.108524	0.11424
25_0728	0.160571	0.21778			26_0808	0.186268	0.184551
1_0807	0.10555	0.133512			31_0808	0.138198	0.14161
2_0807	0.280397	0.429674
11_0807	0.163518	0.359048
13_0807	0.386377	0.490553
14_0807	0.126157	0.341323
16_0807	0.153476	0.411897
17_0807	0.146037	0.232621
18_0807	0.166412	0.224261
21_0807	0.216314	0.41344
27_0807	0.20498	0.280397
1_0808	0.211853	0.323611
3_0808	0.214837	0.39614
4_0808	0.301195	0.503363
5_0808	0.166412	0.201851
13_0808	0.182818	0.224261
15_0808	0.224261	0.539974
17_0808	0.118345	0.233986
18_0808	0.147123	0.229175
21_0808	0.186268	0.386377
23_0808	0.172977	0.360817
27_0808	0.203421	0.427818
29_0808	0.253572	0.453462
30_0808	0.206527	0.328492

## Sheet: Fig3F
Figure 3F used the same experimental data as in Figure 2F.
