# Supplementary material for: Mechanochemical bistability of intestinal organoids enables robust morphogenesis
Source: Nat Phys. 2025 Feb 28;21(4):608–17. doi: 10.1038/s41567-025-02792-1 (PMC11999871; doi:10.1038/s41567-025-02792-1)
Supplement: Supplementary file 10 — Statistical source data. [file 41567_2025_2792_MOESM10_ESM.xlsx]

## Sheet: Fig4B
Figure 4B used the same source data as in Figure 3C and D.
It also used the source data in Figure 2E to obtain the "normalized volume v" before inflation treatment.

## Sheet: Fig4C
Figure 4C used the same source data as in Figure 3C and D.

## Sheet: Fig4D
Note: Refer to "Methods" for the calculation of "degree of crypt opening" based on the source data below.
Sample 1	coordinates of points				Sample 2					Sample 3					Sample 4					Sample 5
Nr	X	Y	timepoint		Nr	X	Y	timepoint		Nr	X	Y	timepoint		Nr	X	Y	timepoint		Nr	X	Y	timepoint
1	576	474	51		1	1428	537	61		1	1461	855	61		1	249	456	71		1	1188	656	71
2	583.5	536.833	51		2	1553.5	320.5	61		2	1502.5	986.5	61		2	250.992	295.504	71		2	1201.32	756.203	71
3	528.833	562.167	51		3	1772.5	458.5	61		3	1637.5	1001.5	61		3	406.784	306.632	71		3	1299.25	736.172	71
4	572.833	482.167	52		4	1451.5	509.5	62		4	1457.5	854.5	62		4	246.541	457.973	72		4	1190.19	658.277	72
5	582.167	539.5	52		5	1535.5	311.5	62		5	1490.5	992.5	62		5	230.962	291.053	72		5	1201.32	751.752	72
6	524.833	566.167	52		6	1769.5	443.5	62		6	1634.5	1004.5	62		6	415.687	308.858	72		6	1279.22	738.398	72
7	576.833	468.833	53		7	1439.5	512.5	63		7	1457.5	851.5	63		7	233	296.5	73		7	1179.07	664.953	73
8	584.833	527.5	53		8	1532.5	311.5	63		8	1484.5	992.5	63		8	253.5	437	73		8	1190.19	753.977	73
9	528.833	550.167	53		9	1757.5	425.5	63		9	1640.5	1010.5	63		9	373.5	293	73		9	1285.89	749.526	73
10	574.167	470.167	54		10	1436.5	506.5	64		10	1463.5	872.5	64		10	236.5	290.5	74		10	1179.07	658.277	74
11	587.5	528.833	54		11	1517.5	302.5	64		11	1487.5	995.5	64		11	251.5	455.5	74		11	1187.97	756.203	74
12	540.833	556.833	54		12	1742.5	404.5	64		12	1643.5	1019.5	64		12	386.5	302.5	74		12	1283.67	736.172	74
13	571.5	464.833	55		13	1439.5	497.5	65		13	1457.5	854.5	65		13	236.5	281.5	75		13	1183.52	660.502	75
14	580.833	519.5	55		14	1529.5	290.5	65		14	1484.5	998.5	65		14	245.5	443.5	75		14	1190.19	751.752	75
15	528.833	543.5	55		15	1742.5	386.5	65		15	1628.5	1010.5	65		15	386.5	302.5	75		15	1283.67	738.398	75
16	567.5	462.167	56		16	1443	528	66		16	1464	862	66		16	236.5	281.5	76		16	1185.74	662.728	76
17	584.833	516.833	56		17	1529.5	302.5	66		17	1491.57	1006.01	66		17	251.5	443.5	76		17	1194.64	747.3	76
18	526.167	539.5	56		18	1772.5	452.5	66		18	1618.01	1003.48	66		18	374.5	299.5	76		18	1281.44	729.496	76
19	572.833	467.5	57		19	1442.5	509.5	67		19	1463.75	866.922	67		19	233.5	278.5	77		19	1185.74	660.502	77
20	584.833	523.5	57		20	1535.5	293.5	67		20	1481.45	1013.6	67		20	239.5	428.5	77		20	1192.42	749.526	77
21	527.5	550.167	57		21	1763.5	443.5	67		21	1612.95	1018.66	67		21	374.5	299.5	77		21	1288.12	733.947	77
22	579.5	467.5	58		22	1442.5	512.5	68		22	1476.39	904.855	68		22	224.5	278.5	78		22	1183.52	662.728	78
23	590.167	527.5	58		23	1520.5	293.5	68		23	1481.45	1028.77	68		23	248.5	425.5	78		23	1185.74	751.752	78
24	535.5	546.167	58		24	1754.5	431.5	68		24	1600.31	1031.3	68		24	365.5	293.5	78		24	1281.44	740.624	78
25	579.5	460.833	59		25	1448.5	521.5	69		25	1466.28	887.153	69		25	221.5	281.5	79		25	1187.97	662.728	79
26	590.167	523.5	59		26	1535.5	287.5	69		26	1496.62	1023.72	69		26	248.5	422.5	79		26	1190.19	753.977	79
27	544.833	547.5	59		27	1745.5	440.5	69		27	1623.07	1018.66	69		27	365.5	287.5	79		27	1279.22	738.398	79
28	572.833	450.167	60		28	1448.5	527.5	70		28	1478.92	874.508	70		28	215.5	284.5	80		28	1183.52	669.405	80
29	603.5	519.5	60		29	1538.5	275.5	70		29	1483.98	1031.3	70		29	254.5	428.5	80		29	1187.97	756.203	80
30	539.5	540.833	60		30	1769.5	488.5	70		30	1640.77	1016.13	70		30	365.5	290.5	80		30	1270.32	738.398	80
31	567.5	451.5	61		31	1451.5	548.5	71		31	1483.98	864.393	71		31	203.5	266.5	81		31	1194.64	638.246	81
32	616.833	522.167	61		32	1526.5	260.5	71		32	1478.92	1056.59	71		32	275.5	449.5	81		32	1172.39	765.105	81
33	546.167	550.167	61		33	1772.5	488.5	71		33	1653.42	1018.66	71		33	398.5	314.5	81		33	1279.22	731.721	81
34	566.167	455.5	62		34	1451.5	551.5	72		34	1483.98	869.45	72		34	203.5	257.5	82		34	1194.64	647.149	82
35	620.833	524.833	62		35	1520.5	257.5	72		35	1478.92	1056.59	72		35	275.5	452.5	82		35	1172.39	771.782	82
36	542.167	552.833	62		36	1784.5	503.5	72		36	1658.47	1008.54	72		36	386.5	314.5	82		36	1274.77	736.172	82
37	554.167	458.167	63		37	1451.5	554.5	73		37	1486.51	879.566	73		37	188.5	260.5	83		37	1201.32	636.021	83
38	612.833	526.167	63		38	1526.5	245.5	73		38	1483.98	1061.65	73		38	281.5	449.5	83		38	1167.94	765.105	83
39	534.167	554.167	63		39	1757.5	482.5	73		39	1640.77	1028.77	73		39	383.5	305.5	83		39	1294.8	725.044	83
40	535.5	459.5	64		40	1457.5	539.5	74		40	1489.04	897.269	74		40	194.5	266.5	84		40	1203.55	638.246	84
41	618.167	534.167	64		41	1535.5	242.5	74		41	1468.81	1079.35	74		41	278.5	443.5	84		41	1174.62	762.88	84
42	519.5	559.5	64		42	1763.5	497.5	74		42	1643.3	1043.95	74		42	377.5	299.5	84		42	1283.67	731.721	84
43	535.5	444.833	65		43	1457.5	554.5	75		43	1486.51	899.798	75		43	176.5	257.5	85		43	1210.22	644.923	85
44	624.833	522.167	65		44	1532.5	242.5	75		44	1468.81	1086.94	75		44	278.5	458.5	85		44	1161.26	758.428	85
45	518.167	550.167	65		45	1772.5	500.5	75		45	1640.77	1043.95	75		45	383.5	308.5	85		45	1279.22	736.172	85
46	538.167	439.5	66		46	1448.5	536.5	76		46	1483.98	932.674	76		46	291	449	86		46	1208	638.246	86
47	626.167	515.5	66		47	1535.5	230.5	76		47	1466.28	1104.64	76		47	177.548	255.444	86		47	1163.49	756.203	86
48	524.833	544.833	66		48	1757.5	500.5	76		48	1630.66	1056.59	76		48	397.882	308.858	86		48	1279.22	740.624	86
49	524.833	444.833	67		49	1451.5	542.5	77		49	1481.45	889.682	77		49	282.151	442.394	87		49	1203.55	640.472	87
50	615.5	516.833	67		50	1529.5	233.5	77		50	1461.22	1089.47	77		50	168.645	255.444	87		50	1156.81	760.654	87
51	504.833	546.167	67		51	1760.5	500.5	77		51	1630.66	1051.53	77		51	391.205	306.632	87		51	1274.77	740.624	87
52	523.5	444.833	68		52	1445.5	533.5	78		52	1481.45	935.202	78		52	288.828	424.589	88		52	1208	651.6	88
53	610.167	522.167	68		53	1538.5	233.5	78		53	1456.16	1102.11	78		53	177.548	253.218	88		53	1159.04	771.782	88
54	506.167	543.5	68		54	1760.5	494.5	78		54	1612.95	1071.76	78		54	371.175	299.956	88		54	1268.09	747.3	88
55	551.5	467.5	69		55	1436.5	533.5	79		55	1473.86	947.847	79		55	273.248	422.363	89		55	1214.68	649.374	89
56	632.833	544.833	69		56	1538.5	230.5	79		56	1456.16	1104.64	79		56	173.097	253.218	89		56	1161.26	760.654	89
57	536.833	567.5	69		57	1751.5	512.5	79		57	1612.95	1061.65	79		57	375.626	299.956	89		57	1270.32	738.398	89
58	558.167	463.5	70		58	1439.5	539.5	80		58	1471.34	957.963	80		58	268.797	417.912	90		58	1210.22	640.472	90
59	635.5	540.833	70		59	1535.5	230.5	80		59	1456.16	1112.23	80		59	175.322	253.218	90		59	1163.49	767.331	90
60	547.5	563.5	70		60	1760.5	506.5	80		60	1600.31	1074.29	80		60	373.4	299.956	90		60	1274.77	740.624	90
