# Supplementary material for: Mechanochemical bistability of intestinal organoids enables robust morphogenesis
Source: Nat Phys. 2025 Feb 28;21(4):608–17. doi: 10.1038/s41567-025-02792-1 (PMC11999871; doi:10.1038/s41567-025-02792-1)
Supplement: Supplementary file 11 — Statistical source data. [file 41567_2025_2792_MOESM11_ESM.xlsx]

## Sheet: ExtendedDataFig1B,C
Stage	Label	number
Bulged	Lyz	10
Bulged	Lyz	11
Bulged	Lyz	8
Bulged	Lyz	5
Bulged	Lyz	5
Bulged	Lyz	8
Bulged	Lyz	6
Bulged	Lyz	9
Bulged	Lyz	13
Bulged	Lyz	5
Bulged	Lyz	12
Bulged	Lyz	7
Bulged	Lyz	7
Bulged	Lyz	8
Bulged	Lyz	4
Bulged	Lyz	12
Bulged	Lyz	10
Bulged	Lyz	5
Bulged	Lyz	6
Bulged	Lyz	4
Bulged	Lyz	7
Bulged	Lyz	6
Bulged	Lyz	7
Bulged	Lyz	7
Bulged	Lyz	11
Bulged	Lyz	7
Bulged	Lyz	8
Bulged	Lyz	9
Bulged	Lyz	10
Bulged	Lyz	3
Bulged	Lyz	5
Bulged	Lyz	10
Bulged	Lyz	5
Bulged	Lyz	11
Bulged	Lyz	7
Bulged	Lyz	3
Bulged	Lyz	11
Bulged	Lyz	12
Bulged	Lyz	9
Bulged	Lyz	5
Bulged	Lyz	4
Bulged	Lyz	4
Budded	Lyz	7
Budded	Lyz	3
Budded	Lyz	6
Budded	Lyz	10
Budded	Lyz	9
Budded	Lyz	5
Budded	Lyz	10
Budded	Lyz	8
Budded	Lyz	12
Budded	Lyz	10
Budded	Lyz	13
Budded	Lyz	8
Budded	Lyz	13
Budded	Lyz	9
Budded	Lyz	3
Budded	Lyz	10
Budded	Lyz	7
Budded	Lyz	9
Budded	Lyz	14
Budded	Lyz	19
Budded	Lyz	5
Budded	Lyz	8
Budded	Lyz	15
Budded	Lyz	8
Budded	Lyz	6
Budded	Lyz	5
Budded	Lyz	8
Budded	Lyz	10
Budded	Lyz	14
Budded	Lyz	9
Budded	Lyz	11
Budded	Lyz	7
Budded	Lyz	12
Budded	Lyz	6
Budded	Lyz	15
Budded	Lyz	3
Budded	Lyz	4
Budded	Lyz	5
Budded	Lyz	3
Budded	Lyz	5
Budded	Lyz	6
Budded	Lyz	3
Budded	Lyz	2
Budded	Lyz	6
Budded	Lyz	9
Budded	Lyz	6
Budded	Lyz	4
Budded	Lyz	8
Budded	Lyz	5
Bulged	Lgr	6
Bulged	Lgr	4
Bulged	Lgr	5
Bulged	Lgr	6
Bulged	Lgr	7
Bulged	Lgr	10
Bulged	Lgr	9
Bulged	Lgr	9
Bulged	Lgr	9
Bulged	Lgr	4
Bulged	Lgr	5
Bulged	Lgr	3
Bulged	Lgr	7
Bulged	Lgr	7
Bulged	Lgr	4
Bulged	Lgr	8
Bulged	Lgr	9
Bulged	Lgr	6
Budded	Lgr	9
Budded	Lgr	8
Budded	Lgr	16
Budded	Lgr	9
Budded	Lgr	15
Budded	Lgr	8
Budded	Lgr	6
Budded	Lgr	6
Budded	Lgr	6
Budded	Lgr	4
Budded	Lgr	8
Budded	Lgr	7
Budded	Lgr	15
Budded	Lgr	8
Budded	Lgr	8
Budded	Lgr	3
Budded	Lgr	4
Budded	Lgr	7
Budded	Lgr	3
Budded	Lgr	8
Budded	Lgr	3
Budded	Lgr	10
