# Supplementary material for: Mechanochemical bistability of intestinal organoids enables robust morphogenesis
Source: Nat Phys. 2025 Feb 28;21(4):608–17. doi: 10.1038/s41567-025-02792-1 (PMC11999871; doi:10.1038/s41567-025-02792-1)
Supplement: Supplementary file 12 — Statistical source data. [file 41567_2025_2792_MOESM12_ESM.xlsx]

## Sheet: ExtendedDataFig2A
bulged sample	state	degree of opening		budded sample	state	degree of opening
1	ctrl	0.726815		6	ctrl	0.23909
1	inflation	0.866015		6	inflation	0.269992
2	ctrl	0.652934		7	ctrl	0.209313
2	inflation	0.795471		7	inflation	0.345841
4	ctrl	0.825011		8	ctrl	0.164255
4	inflation	1.14846		8	inflation	0.3443
5	ctrl	0.893835		9	ctrl	0.206357
5	inflation	0.909868		9	inflation	0.151845
6	ctrl	0.637254		10	ctrl	0.120425
6	inflation	0.780702		10	inflation	0.225327
7	ctrl	0.698326		11	ctrl	0.0548951
7	inflation	0.841049		11	inflation	0.110445
8	ctrl	0.828694		13	ctrl	0.203998
8	inflation	0.925361		13	inflation	0.139368
9	ctrl	0.850679		14	ctrl	0.160095
9	inflation	0.888677		14	inflation	0.215003
10	ctrl	0.672492		17	ctrl	0.145634
10	inflation	0.741657		17	inflation	0.215797
13	ctrl	0.934853		1_0728	ctrl	0.172149
13	inflation	0.994585		1_0728	inflation	0.209742
16	ctrl	0.847905		2_0728	ctrl	0.137632
16	inflation	0.94389		2_0728	inflation	0.113661
				3_0728	ctrl	0.231378
				3_0728	inflation	0.29117
				4_0728	ctrl	0.273511
				4_0728	inflation	0.348597
				5_0728	ctrl	0.273318
				5_0728	inflation	0.187414
				6_0728	ctrl	0.116958
				6_0728	inflation	0.134448
				11_0728	ctrl	0.202058
				11_0728	inflation	0.221384
				12_0728	ctrl	0.169212
				12_0728	inflation	0.154555
				15_0728	ctrl	0.107788
				15_0728	inflation	0.138498
				18_0728	ctrl	0.191563
				18_0728	inflation	0.124662
				22_0728	ctrl	0.149684
				22_0728	inflation	0.143863
				24_0728	ctrl	0.178681
				24_0728	inflation	0.239391
				2_0808	ctrl	0.210897
				2_0808	inflation	0.255924
				6_0808	ctrl	0.125508
				6_0808	inflation	0.164997
				20_0808	ctrl	0.224353
				20_0808	inflation	0.282699
				22_0808	ctrl	0.239867
				22_0808	inflation	0.278183
				25_0808	ctrl	0.0394794
				25_0808	inflation	0.159561
				26_0808	ctrl	0.232498
				26_0808	inflation	0.255764
				31_0808	ctrl	0.115663
				31_0808	inflation	0.198075

## Sheet: ExtendedDataFig2D
sample	Stage	Thickness before breakage	Thickness after breakage
D3_1	Bulged	9.891	19.6887		Note: the left panel used the same source data as in Figure 2E.
D3_3	Bulged	8.642	12.6257
D3_5	Bulged	8.895	16.071
D3_8	Bulged	18.0763	19.8127
D3_13	Bulged	6.569	15.611
D3_14	Bulged	8.719	11.9683
D3_16	Bulged	11.873	18.588
D3_18	Bulged	13.2077	16.5903
D3_20	Bulged	10.1607	13.9483
D3_24	Bulged	10.1853	13.0957
D3_26	Bulged	12.61	16.396
0702_5	Budded	15.9393	14.372
D4_1	Budded	15.5553	12.7817
D4_2	Budded	20.3088	20.0782
D4_3	Budded	15.5573	11.547
D4_4	Budded	35.5943	34.062
D4_5	Budded	25.6377	24.7183
D4_6	Budded	38.37	37.5187
D4_7	Budded	49.6413	45.9577
D4_8	Budded	40.6113	26.3117
