# Supplementary material for: Mechanochemical bistability of intestinal organoids enables robust morphogenesis
Source: Nat Phys. 2025 Feb 28;21(4):608–17. doi: 10.1038/s41567-025-02792-1 (PMC11999871; doi:10.1038/s41567-025-02792-1)
Supplement: Supplementary file 13 — Statistical source data. [file 41567_2025_2792_MOESM13_ESM.xlsx]

## Sheet: ExtendedDataFig3B
	coordinates of points
Nr	X	Y	sample	osmotic shock		nr	villus angle	sample	osmotic shock		sample	v_before	v_after	volume ratio		Refer to "Data analysis" for the calculation of "degree of crypt opening" based on these source data.
1	0.694	0.218	1	before		1	37.762	1	before		1	0.375138	0.231279	0.616516
2	0.82	0.316	1	before		2	15.021	1	after		9	0.506298	0.214577	0.423816
3	0.779	0.462	1	before		3	49.316	9	before		10	0.511802	0.0944074	0.184461
4	0.439	0.34	1	after		4	25.9	9	after		13	0.686097	0.259325	0.377971
5	0.742	0.351	1	after		5	39.366	10	before		15	0.29791	0.178304	0.598515
6	0.601	0.595	1	after		6	18.085	10	after		20	0.483659	0.257454	0.532306
7	0.244	0.545	9	before		7	37.718	13	before		21	7.0377e+06	2.80305e+06	0.398291
8	0.489	0.742	9	before		8	18.349	13	after		23	0.185023	0.0739866	0.399877
9	0.662	0.55	9	before		9	26.276	15	before		25	0.229633	0.0821555	0.357769
10	0.346	0.465	9	after		10	11.851	15	after		33	0.456979	0.141545	0.309741
11	0.402	0.726	9	after		11	36.71	20	before
12	0.534	0.498	9	after		12	19.433	20	after
13	0.538	0.635	10	before		13	23.928	21	before
14	0.8	0.575	10	before		14	14.866	21	after
15	0.697	0.287	10	before		15	40.089	23	before
16	0.51	0.346	10	after		16	12.696	23	after
17	0.79	0.508	10	after		17	45	25	before
18	0.482	0.492	10	after		18	24.016	25	after
19	0.311	0.308	13	before		19	22.723	33	before
20	0.553	0.188	13	before		20	9.814	33	after
21	0.707	0.367	13	before
22	0.378	0.314	13	after
23	0.611	0.248	13	after
24	0.585	0.421	13	after
25	0.359	0.256	15	before
26	0.22	0.293	15	before
27	0.242	0.438	15	before
28	0.26	0.282	15	after
29	0.282	0.442	15	after
30	0.405	0.335	15	after
31	0.522	0.353	20	before
32	0.646	0.351	20	before
33	0.659	0.466	20	before
34	0.508	0.425	20	after
35	0.655	0.405	20	after
36	0.611	0.527	20	after
37	188.156	125.214	21	before
38	206.57	157.02	21	before
39	175.769	170.412	21	before
40	171.416	125.884	21	after
41	199.204	151.663	21	after
42	163.716	159.698	21	after
43	0.237	0.292	23	before
44	0.216	0.466	23	before
45	0.373	0.495	23	before
46	0.372	0.272	23	after
47	0.223	0.405	23	after
48	0.412	0.415	23	after
49	0.381	0.103	25	before
50	0.521	0.309	25	before
51	0.377	0.431	25	before
52	0.327	0.196	25	after
53	0.505	0.239	25	after
54	0.351	0.361	25	after
55	0.785	0.449	33	before
56	0.957	0.476	33	before
57	0.938	0.633	33	before
58	0.788	0.66	33	after
59	0.873	0.502	33	after
60	0.829	0.681	33	after

## Sheet: ExtendedDataFig3C_top panel
	Note: data of bulged samples with PGE treatment only.
			coordinates of points
Nr	Sample	Timepoint	X	Y		nr	sample	timepoint	2D area(rawu)	villus angle	2D area	lumen volume
1	1	0	152.75	157.863		1	1	0	1071.87	31.308	1071.87	26398.2
2	1	0	161.07	167.917		2	1	1	3110.14	19.182	3110.14	130477
3	1	0	175.803	164.97		3	1	2	4842.6	17.335	4842.6	253502
4	1	1	141.44	137.54		4	1	3	7995.46	13.983	7995.46	537810
5	1	1	140.27	157.69		5	1	4	7111.79	16.817	7111.79	451162
6	1	1	156.39	171.73		6	1	5	2640.53	33.84	2640.53	102070
7	1	2	139.88	145.34		7	2	0	5235.76	33.57	5235.76	284992
8	1	2	146.51	168.263		8	2	1	36048.4	15.976	36048.4	5.14864e+06
9	1	2	171.297	170.343		9	2	2	47213	14.778	47213	7.71714e+06
10	1	3	139.62	165.88		10	2	3	65181	14.408	65181	1.25183e+07
11	1	3	148.85	186.81		11	2	4	51200	15.389	51200	8.71503e+06
12	1	3	173.55	188.11		12	2	5	58087.9	14.926	58087.9	1.05315e+07
13	1	4	165.62	179.66		13	3	0	1702.51	41.511	1702.51	52844.2
14	1	4	187.59	191.49		14	3	1	6920.96	29.796	6920.96	433125
15	1	4	209.95	180.05		15	3	2	6249.56	16.586	6249.56	371653
16	1	5	172.9	155.48		16	3	3	11581.8	28.037	11581.8	937628
17	1	5	186.03	170.69		17	3	4	12386.8	12.909	12386.8	1.03706e+06
18	1	5	204.49	162.89		18	3	5	11284.9	25.79	11284.9	901806
19	2	0	227.37	318.89
20	2	0	265.07	331.37
21	2	0	279.11	295.75
22	2	1	234.26	364.78
23	2	1	285.61	365.69
24	2	1	330.85	337.09
25	2	2	201.76	371.8
26	2	2	262.99	381.03
27	2	2	314.99	364.91
28	2	3	177.06	390
29	2	3	247.65	403.39
30	2	3	306.41	381.03
31	2	4	143.26	379.34
32	2	4	203.97	396.89
33	2	4	264.81	384.41
34	2	5	182.26	418.6
35	2	5	232.83	450.45
36	2	5	306.15	448.11
37	3	0	261.04	264.94
38	3	0	273.91	283.53
39	3	0	295.23	274.69
40	3	1	193.7	261.04
41	3	1	208.91	286.563
42	3	1	238.723	289.337
43	3	2	185.9	361.66
44	3	2	234.91	383.37
45	3	2	289.51	372.45
46	3	3	178.62	266.24
47	3	3	193.05	295.75
48	3	3	231.01	301.47
49	3	4	127.92	372.58
50	3	4	179.27	395.85
51	3	4	235.43	395.85
52	3	5	196.3	278.2
53	3	5	227.11	274.603
54	3	5	251.03	255.883

## Sheet: ExtendedDataFig3C_bottom panel
	Note: data of bulged samples with PGE and Blebb treatments.
			coordinates of points
Nr	Sample	Timepoint	X	Y		nr	sample	timepoint	2D area	lumen volume	villus angle
1	1	0	301.34	321.36		1	1	0	2387.3	87745.6	9.185
2	1	0	313.69	326.95		2	1	1	21345.4	2.34596e+06	16.175
3	1	0	320.71	315.51		3	1	2	25353.5	3.03683e+06	21.727
4	1	1	171.08	409.24		4	1	3	23975.8	2.79269e+06	14.896
5	1	1	254.15	396.63		5	1	4	29464.6	3.80464e+06	27.815
6	1	1	305.63	348.27		6	1	5	43392.2	6.79957e+06	13.48
7	1	2	310.96	256.62		7	2	0	3374.59	147467	15.652
8	1	2	345.93	315.77		8	2	1	25130.7	2.99689e+06	11.691
9	1	2	326.43	395.33		9	2	2	32799.5	4.46854e+06	32.178
10	1	3	162.11	458.51		10	2	3	51407.4	8.76803e+06	13.172
11	1	3	275.21	427.31		11	2	4	47213	7.71714e+06	20.913
12	1	3	338.39	345.41		12	2	5	91947.7	2.09737e+07	10.786
13	1	4	307.32	346.06		13	3	0	2834.4	113516	16.662
14	1	4	308.23	395.33		14	3	1	31072.8	4.12036e+06	11.756
15	1	4	259.87	409.89		15	3	2	41116.2	6.27168e+06	23.568
16	1	5	171.86	343.2		16	3	3	28915.2	3.69874e+06	11.798
17	1	5	223.73	389.35		17	3	4	29864.9	3.88244e+06	21.567
18	1	5	297.05	393.51		18	3	5	18669.8	1.919e+06	10.012
19	2	0	263.38	290.68		19	4	0	1607.8	48496.6	22.692
20	2	0	279.37	276.423		20	4	1	12697	1.07625e+06	13.002
21	2	0	299.13	283.703		21	4	2	14971	1.37798e+06	30.895
22	2	1	226.46	259.74		22	4	3	13009.6	1.11624e+06	8.956
23	2	1	239.85	224.77		23	4	4	6329.46	378803	24.198
24	2	1	272.61	213.85		24	4	5	3899.24	183161	8.921
25	2	2	232.18	400.4		25	5	0	3110.14	130477	22.51
26	2	2	207.09	293.41		26	5	1	13918.9	1.2353e+06	28.804
27	2	2	296.01	244.27		27	5	2	20278.9	2.17236e+06	28.707
28	2	3	190.84	257.66		28	5	3	21612	2.39005e+06	23.49
29	2	3	205.27	208.13		29	5	4	39454.4	5.8953e+06	20.518
30	2	3	251.55	180.05		30	5	5	71562	1.44008e+07	19
31	2	4	222.43	447.07
32	2	4	114.27	397.15
33	2	4	122.59	270.27
34	2	5	79.04	161.2
35	2	5	143.39	104.91
36	2	5	241.15	106.99
37	3	0	229.06	272.74
38	3	0	248.95	265.59
39	3	0	260.91	278.85
40	3	1	234.26	403.52
41	3	1	290.29	404.43
42	3	1	335.53	375.31
43	3	2	222.43	447.07
44	3	2	114.27	397.15
45	3	2	122.59	270.27
46	3	3	216.84	398.32
47	3	3	277.55	409.11
48	3	3	320.71	390.39
49	3	4	168.35	338.91
50	3	4	176.67	270.27
51	3	4	226.59	222.95
52	3	5	224.12	352.82
53	3	5	266.63	348.01
54	3	5	296.27	317.33
55	4	0	214.11	292.63
56	4	0	230.23	288.73
57	4	0	232.83	272.35
58	4	1	220.22	330.2
59	4	1	261.95	310.83
60	4	1	275.73	268.97
61	4	2	195.52	322.66
62	4	2	256.23	325.13
63	4	2	287.083	289.077
64	4	3	215.54	319.8
65	4	3	260.91	315.51
66	4	3	281.71	278.33
67	4	4	207.35	304.59
68	4	4	250.77	298.87
69	4	4	254.67	257.79
70	4	5	170.3	228.54
71	4	5	149.63	206.83
72	4	5	174.33	223.21
73	5	0	258.05	271.397
74	5	0	266.37	294.97
75	5	0	295.143	291.85
76	5	1	238.94	281.32
77	5	1	254.063	313.083
78	5	1	292.197	317.243
79	5	2	225.42	270.66
80	5	2	264.29	323.57
81	5	2	339.17	306.41
82	5	3	222.95	314.297
83	5	3	278.07	344.803
84	5	3	337.697	328.857
85	5	4	195.91	327.21
86	5	4	280.93	380.25
87	5	4	376.09	332.67
88	5	5	140.92	417.82
89	5	5	229.71	443.43
90	5	5	310.05	412.23

## Sheet: ExtendedDataFig3D_top panel
		Note: data of budded samples with PGE treatment.
			coordinates of points
Nr	Sample	Timepoint	X	Y		nr	sample	timepoint	2D area(raw)	2D area	lumen volume	villus angle
1	1	0	299.52	306.02		1	1	0	16752	2167.59	75915.3	5.008
2	1	0	295.23	343.07		2	1	1	139209	18012.7	1.81857e+06	7.889
3	1	0	303.29	306.67		3	1	2	170580	22071.8	2.46673e+06	3.48
4	1	1	815	471		4	1	3	214036	27694.7	3.46705e+06	4.429
5	1	1	898.5	403.5		5	1	4	221465	28656	3.64911e+06	3.02
6	1	1	843.5	502.5		6	1	5	242820	31419.2	4.18944e+06	4.88
7	1	2	336.917	239.59		7	2	0	58971	7630.43	501403	7.455
8	1	2	316.81	245.483		8	2	1	439408	56856.3	1.01984e+07	2.574
9	1	2	337.61	251.377		9	2	2	416284	53864.2	9.40403e+06	3.755
10	1	3	456	612		10	2	3	186412	24120.4	2.81799e+06	2.188
11	1	3	249.5	653.5		11	2	4	169104	21880.9	2.43478e+06	3.83
12	1	3	457.5	655.5		12	2	5	126309	16343.5	1.57174e+06	6.774
13	1	4	416.39	232.57		13	3	0	2857.59	2857.59	114911	6.171
14	1	4	373.75	263.25		14	3	1	12440.4	12440.4	1.04379e+06	5.03
15	1	4	421.07	238.29		15	3	2		15427.2	1.44143e+06	3.841
16	1	5	644	834		16	3	3	24047.6	24047.6	2.80525e+06	2.217
17	1	5	715.5	1019.5		17	3	4		12337.8	1.03091e+06	4.182
18	1	5	703.5	821.5		18	3	5	41960.2	41960.2	6.46577e+06	4.022
19	2	0	257.66	325.52		19	4	0	5403.47	5403.47	298795	8.256
20	2	0	234.477	371.237		20	4	1	37729.8	37729.8	5.51303e+06	2.926
21	2	0	268.797	333.45		21	4	2		46916.6	7.64458e+06	1.689
22	2	1	404.5	955.5		22	4	3	65300.6	65300.6	1.25528e+07	2.41
23	2	1	293.5	1052.5		23	4	4		52251.8	8.98496e+06	1.272
24	2	1	430.5	1003.5		24	4	5	56002.6	56002.6	9.96957e+06	3.113
25	2	2	189.02	359.06
26	2	2	161.33	394.81
27	2	2	193.57	365.17
28	2	3	521	878
29	2	3	272.5	966.5
30	2	3	529.5	906.5
31	2	4	218.92	323.96
32	2	4	151.19	337.35
33	2	4	220.87	339.43
34	2	5	910.659	747.882
35	2	5	861.032	1029.77
36	2	5	986.093	765.747
37	3	0	325.13	276.25
38	3	0	278.59	289.77
39	3	0	326.17	298.61
40	3	1	279.63	291.59
41	3	1	262.99	294.797
42	3	1	279.977	295.403
43	3	2	274.56	288.08
44	3	2	255.97	303.03
45	3	2	277.03	293.67
46	3	3	409.5	231.27
47	3	3	424.32	205.01
48	3	3	416.78	234.52
49	3	4	385.84	280.8
50	3	4	409.023	283.963
51	3	4	385.797	289.857
52	3	5	243.663	387.79
53	3	5	242.97	414.83
54	3	5	250.25	388.483
55	4	0	221	230.36
56	4	0	239.59	215.41
57	4	0	231.53	236.99
58	4	1	261.69	147.03
59	4	1	260.13	131.95
60	4	1	270.183	143.737
61	4	2	316.29	142.003
62	4	2	321.49	123.977
63	4	2	320.797	143.043
64	4	3	312.39	130.91
65	4	3	322.4	113.62
66	4	3	319.67	134.03
67	4	4	306.54	167.18
68	4	4	327.21	153.703
69	4	4	307.97	169.303
70	4	5	333.797	176.41
71	4	5	349.83	162.197
72	4	5	340.73	180.57

## Sheet: ExtendedDataFig3D_bottom panel
Note: data of budded samples with PGE and Blebb treatments.
			coordinates of points
Nr	Sample	Timepoint	X	Y		nr	sample	timepoint	2D area(raw)	2D area	lumen volume	villus angle
1	1	0	348.034	298.391		1	1	0	38024	4920.04	259607	6.709
2	1	0	401.605	297.677		2	1	1	322737	41759.9	6.41952e+06	23.575
3	1	0	353.034	316.605		3	1	2	277128	35858.4	5.10799e+06	17.95
4	1	1	1167	605		4	1	3	331864	42940.8	6.69375e+06	21.098
5	1	1	1324.5	794.5		5	1	4	406037	52538.3	9.05895e+06	26.073
6	1	1	1272.5	988.5		6	1	5	451224	58385.2	1.06125e+07	24.973
7	1	2	467.14	155.356		7	2	0	38024	2570.36	98029.1	6.999
8	1	2	535.532	235.534		8	2	1	507728	34321.6	4.78316e+06	24.749
9	1	2	537.675	316.962		9	2	2	1011753	68392.9	1.34549e+07	17.361
10	1	3	1153	403		10	2	3	1024336	69243.5	1.37067e+07	19.709
11	1	3	1388.5	550.5		11	2	4	905984	61243	1.14012e+07	16.805
12	1	3	1420.5	826.5		12	2	5	131417	8883.58	629862	15.085
13	1	4	385.712	182.142		13	3	0	3702.72	3702.72	169491	9.786
14	1	4	476.604	226.963		14	3	1	32385.9	32385.9	4.38427e+06	30.055
15	1	4	496.961	334.105		15	3	2		36048.4	5.14864e+06	28.018
16	1	5	1270.83	681.167		16	3	3	40096.9	40096.9	6.0399e+06	27.466
17	1	5	1414.83	766.5		17	3	4		27909.7	3.50749e+06	19.64
18	1	5	1394.83	925.167		18	3	5	55777.1	55777.1	9.90941e+06	29.666
19	2	0	322.66	287.82		19	4	0	3031.52	3031.52	125561	5.245
20	2	0	364.997	284.397		20	4	1	21612	21612	2.39005e+06	27.387
21	2	0	324.263	299.303		21	4	2		23055.2	2.6334e+06	21.905
22	2	1	494	1119		22	4	3	22642.3	22642.3	2.56298e+06	21.656
23	2	1	562.167	1245.83		23	4	4		8666.66	606934	33.196
24	2	1	716.833	1283.17		24	4	5	7035.54	7035.54	443925	18.048
25	2	2	131.04	334.88		25	5	0	7307.36	7307.36	469899	6.623
26	2	2	184.99	391.95		26	5	1	23907.2	23907.2	2.78072e+06	16.844
27	2	2	254.67	399.23		27	5	2		38542	5.69201e+06	14.101
28	2	3	562	1305		28	5	3	49545.4	49545.4	8.296e+06	12.621
29	2	3	775.5	1422.5		29	5	4		76073.6	1.57839e+07	12.056
30	2	3	1053.5	1398.5		30	5	5	104359	104359	2.53607e+07	11.469
31	2	4	130	300.56
32	2	4	212.03	330.59
33	2	4	284.83	301.47
34	2	5	653.5	1071.5
35	2	5	721.5	1233.5
36	2	5	781.5	1071.5
37	3	0	240.5	275.86
38	3	0	279.89	253.89
39	3	0	252.07	290.29
40	3	1	249.86	131.3
41	3	1	298.003	155.09
42	3	1	311.177	204.663
43	3	2	279.76	179.92
44	3	2	331.63	222.43
45	3	2	334.75	283.79
46	3	3	241.02	96.72
47	3	3	306.93	138.71
48	3	3	321.49	204.23
49	3	4	314.99	188.63
50	3	4	336.83	223.47
51	3	4	336.57	267.93
52	3	5	173.94	59.28
53	3	5	286.13	49.01
54	3	5	346.97	123.89
55	4	0	296.703	272.003
56	4	0	301.557	318.803
57	4	0	310.57	272.697
58	4	1	351.26	228.8
59	4	1	348.877	274.517
60	4	1	321.143	306.41
61	4	2	236.34	314.34
62	4	2	290.81	329.81
63	4	2	328.25	303.29
64	4	3	340.47	224.25
65	4	3	348.443	278.33
66	4	3	312.737	315.77
67	4	4	251.68	283.92
68	4	4	278.59	315.51
69	4	4	314.47	294.19
70	4	5	302.12	195.52
71	4	5	333.45	205.79
72	4	5	310.31	232.57
73	5	0	274.083	265.937
74	5	0	274.43	234.39
75	5	0	287.95	264.203
76	5	1	220.74	279.76
77	5	1	239.85	226.59
78	5	1	287.69	203.71
79	5	2	211.51	247.65
80	5	2	222.43	211.77
81	5	2	259.09	194.61
82	5	3	187.59	284.31
83	5	3	200.59	214.11
84	5	3	259.87	179.27
85	5	4	151.71	233.87
86	5	4	178.75	178.75
87	5	4	236.99	152.75
88	5	5	45.63	193.31
89	5	5	142.35	91.39
90	5	5	278.59	111.15
