# Supplementary material for: Mechanochemical bistability of intestinal organoids enables robust morphogenesis
Source: Nat Phys. 2025 Feb 28;21(4):608–17. doi: 10.1038/s41567-025-02792-1 (PMC11999871; doi:10.1038/s41567-025-02792-1)
Supplement: Supplementary file 14 — Statistical source data. [file 41567_2025_2792_MOESM14_ESM.xlsx]

## Sheet: ExtendedDataFig5B
Note: Extended Data Figure 5B used the same source data as in Figure 3E.
