# Supplementary material for: Mechanochemical bistability of intestinal organoids enables robust morphogenesis
Source: Nat Phys. 2025 Feb 28;21(4):608–17. doi: 10.1038/s41567-025-02792-1 (PMC11999871; doi:10.1038/s41567-025-02792-1)
Supplement: Supplementary file 15 — Statistical source data. [file 41567_2025_2792_MOESM15_ESM.xlsx]

## Sheet: ExtendedDataFig6C,D
	lumen volume		cell height
bulged sample	before inflation	after inflation	before inflation	after inflation		budded sample	state	lumen volume	cell height		Note: only samples with "lumen inflation ratio"<10 are chosen when drawing the Figure.
1	0.0550707	0.405183	0.262	0.160667		6	ctrl	0.109076	0.174333
2	0.0513379	0.248603	0.214333	0.152333		6	inflation	1.16165	0.152
4	0.0786852	0.89762	0.243667	0.128667		7	ctrl	0.191736	0.228
5	0.0133391	0.0285747	0.178667	0.139667		7	inflation	3.58702	0.144333
6	0.0344492	0.282892	0.137	0.0966667		8	ctrl	0.129839	0.226333
7	0.0248668	0.33918	0.162667	0.116667		8	inflation	0.541299	0.217667
8	0.0840612	0.183215	0.220333	0.169		9	ctrl	0.145206	0.145667
9	0.159786	0.280452	0.205667	0.166333		9	inflation	1.80003	0.136
10	0.185333	0.510258	0.218333	0.183		10	ctrl	0.144554	0.139667
13	0.0840612	1.41388	0.220667	0.0896667		10	inflation	0.949572	0.128
16	0.172057	2.3007	0.225	0.0853333		11	ctrl	0.169991	0.151667
day4_1	0.0189719	0.370801	0.155	0.137333		11	inflation	1.01618	0.147
day4_2	0.0297201	0.253298	0.212333	0.165667		13	ctrl	0.0923441	0.219
day4_3	0.0398284	0.494477	0.183667	0.133		13	inflation	2.02638	0.179333
day4_4	0.032847	0.378852	0.184333	0.189333		14	ctrl	0.0623009	0.173333
day4_5	0.097437	1.47842	0.159667	0.118667		14	inflation	0.395126	0.172333
5_0715	0.0878943	0.902412	0.235667	0.148		17	ctrl	0.31019	0.179
8_0715	1.00746	6.76148	0.224667	0.117		17	inflation	2.1038	0.173333
18_0715	0.015761	0.42089	0.205	0.0756667		1_0728	ctrl	0.0344492	0.200333
21_0715	0.0406788	0.289433	0.141667	0.095		1_0728	inflation	0.143903	0.199
22_0715	0.024146	0.351365	0.210667	0.137333		2_0728	ctrl	0.129839	0.175
24_0715	0.015761	0.235459	0.174333	0.085		2_0728	inflation	2.24686	0.169333
25_0715	0.0263293	0.442455	0.159333	0.113333		3_0728	ctrl	0.0513379	0.184
9_0728	0.0255946	0.32885	0.191333	0.163667		3_0728	inflation	0.42089	0.197
13_0728	0.0415352	0.155096	0.195	0.134		4_0728	ctrl	0.0199733	0.149333
14_0728	0.0962974	0.747744	0.166667	0.141		4_0728	inflation	0.0895544	0.138667
25_0728	0.024146	0.510258	0.167667	0.121667		5_0728	ctrl	0.0398284	0.182
1_0807	0.038564	0.392398	0.173667	0.143		5_0728	inflation	0.619936	0.169333
2_0807	0.224815	0.494477	0.175333	0.103		6_0728	ctrl	0.157101	0.194667
11_0807	0.015761	0.590552	0.186667	0.085		6_0728	inflation	0.569856	0.211333
13_0807	0.439622	0.80706	0.147333	0.101		11_0728	ctrl	0.110859	0.214333
14_0807	0.0463501	0.461498	0.161667	0.076		11_0728	inflation	0.479834	0.221667
16_0807	0.0895544	0.745493	0.186333	0.088		12_0728	ctrl	0.0513379	0.198667
17_0807	0.0206503	0.499391	0.190333	0.0936667		12_0728	inflation	0.241615	0.198667
18_0807	0.0545994	1.91594	0.215	0.112333		15_0728	ctrl	0.0627934	0.165333
21_0807	0.0248668	0.97899	0.228667	0.065		15_0728	inflation	0.196044	0.155667
27_0807	0.0415352	0.403348	0.159333	0.095		18_0728	ctrl	0.0415352	0.170667
1_0808	0.0406788	0.858416	0.183333	0.110333		18_0728	inflation	0.16181	0.165
3_0808	0.0360765	0.40702	0.175	0.0683333		22_0728	ctrl	0.0545994	0.171333
4_0808	0.241615	1.14603	0.160667	0.08		22_0728	inflation	0.176214	0.176
5_0808	0.126088	1.10345	0.224667	0.111333		24_0728	ctrl	0.0398284	0.159667
13_0808	0.0248668	0.299337	0.217667	0.145		24_0728	inflation	0.27237	0.152
15_0808	0.229357	1.25948	0.199667	0.089		2_0808	ctrl	0.0320556	0.173
17_0808	0.0312706	0.591593	0.160333	0.111667		2_0808	inflation	0.201838	0.158333
18_0808	0.0344492	0.269159	0.181667	0.124		6_0808	ctrl	0.148478	0.187333
21_0808	0.122374	1.41946	0.204	0.135333		6_0808	inflation	1.57124	0.169667
23_0808	0.0472443	0.395126	0.166667	0.063		20_0808	ctrl	0.0618097	0.158
27_0808	0.110859	0.916837	0.186333	0.08		20_0808	inflation	0.51821	0.144333
29_0808	0.123608	0.998767	0.173667	0.0856667		22_0808	ctrl	0.0472443	0.172
30_0808	0.0895544	1.26887	0.204667	0.135333		22_0808	inflation	0.714216	0.131
						25_0808	ctrl	0.110859	0.145
						25_0808	inflation	0.358392	0.144
						26_0808	ctrl	0.23853	0.156333
						26_0808	inflation	0.642285	0.158333
						31_0808	ctrl	0.0846053	0.191333
						31_0808	inflation	1.3613	0.198333

## Sheet: ExtendedDataFig6E
Note: Extended Data Figure 6E used the same source data as in Figure 3F.
