# Supplementary material for: Mechanochemical bistability of intestinal organoids enables robust morphogenesis
Source: Nat Phys. 2025 Feb 28;21(4):608–17. doi: 10.1038/s41567-025-02792-1 (PMC11999871; doi:10.1038/s41567-025-02792-1)
Supplement: Supplementary file 16 — Statistical source data. [file 41567_2025_2792_MOESM16_ESM.xlsx]

## Sheet: ExtendedDataFig8D
inflation	Stage	sample	crypt apical tension	crypt basal tension	crypt lateral tension
before	Budded	10	44482.9	23609.6	28794.1
before	Budded	10	51426.2	20618.6	27313.4
before	Budded	10	48407.7	9635.44	29224
before	Budded	10	51289.8	9159.67	16546.8
before	Budded	10	51781	3272.11	26997
after	Budded	10	36433.4	15841.3	18731.2
after	Budded	10	26451.1	9327.67	24283.2
after	Budded	10	31797.8	10836.7	17268.1
after	Budded	10	27956.9	6943.44	13589.9
after	Budded	10	37558.8	5539.44	14483.6
before	Budded	11	43713.1	29966.9	17727.7
before	Budded	11	39931	18939.6	16018.6
before	Budded	11	43036.2	18047.7	19780.8
before	Budded	11	39950.3	16143.2	23750.9
before	Budded	11	36979.6	10680.1	16523.4
after	Budded	11	18934	12454.7	12873
after	Budded	11	27112.1	11952.4	15570.8
after	Budded	11	26041.6	9663.67	18826.3
after	Budded	11	25384.6	8013.44	16166.8
after	Budded	11	30072.1	9313.22	17896.6
before	Budded	13	54575.8	31865.2	37149.3
before	Budded	13	45997.6	22664	37388.4
before	Budded	13	50613.1	23684.1	34666.3
before	Budded	13	49485.1	15995.2	37673.3
before	Budded	13	52975.6	14699.2	29894.8
after	Budded	13	30046.3	14298.6	17979.6
after	Budded	13	27216.4	11874.9	20918.8
after	Budded	13	33819.3	11255.3	21655.9
after	Budded	13	41485.9	13694.6	18698.1
after	Budded	13	49433.9	14579.1	18703.8
before	Budded	14	33619.7	12239	22415.4
before	Budded	14	34995.4	12348.4	22477
before	Budded	14	37835.2	13247	26651.4
before	Budded	14	35979.8	10935.9	22552.3
before	Budded	14	37963.7	10154.6	12330.9
after	Budded	14	29126.6	12151.6	14391.6
after	Budded	14	25194.4	10122.3	13749.1
after	Budded	14	31353.4	8728.56	15102.8
after	Budded	14	29451.7	7595.22	11042.2
after	Budded	14	29608.7	7629.89	11108.2
before	Budded	17	51549.8	32792.2	21070.2
before	Budded	17	41450.4	24666.4	28392.1
before	Budded	17	51364.4	18323	26391.1
before	Budded	17	45404.8	15466.3	32661.8
before	Budded	17	54732.2	17277.9	22642
after	Budded	17	25391.8	17497.4	17825.3
after	Budded	17	25056.9	12532.3	13329
after	Budded	17	28388.3	13721.3	12800.1
after	Budded	17	26368.6	9938.67	16287.7
after	Budded	17	33813.3	9854.44	15263
before	Budded	6	27053.9	26129.9	22374.3
before	Budded	6	31035.1	23744.9	19613.4
before	Budded	6	40825.1	19548.9	26700.3
before	Budded	6	37374.1	10824.6	23467.7
before	Budded	6	37508.3	7003	24214.9
after	Budded	6	23493.3	16146.7	23696.4
after	Budded	6	24898.7	13568.3	29483.3
after	Budded	6	27944.9	10817.6	17591.3
after	Budded	6	27404	10039.7	17379
after	Budded	6	24605.3	5657.67	20427.9
before	Budded	8	52204.8	26920.7	24025.9
before	Budded	8	44839.8	18574.9	23824.3
before	Budded	8	51215.6	21073.2	22949.7
before	Budded	8	47636	18643.4	28231.6
before	Budded	8	52758.9	18470.4	26884.1
after	Budded	8	34428.9	26631	15127.8
after	Budded	8	34347.6	15205.2	17897
after	Budded	8	40658.1	15370.3	22834.4
after	Budded	8	39802	13162.2	23445.1
after	Budded	8	35246.7	10757	18625.3
before	Budded	9	33818.9	22086.8	20644.1
before	Budded	9	40654.3	19317.6	17181.8
before	Budded	9	44288.6	11931.6	19606.4
before	Budded	9	48466.9	12027.9	22444.2
before	Budded	9	54788	6972.67	20128.1
after	Budded	9	24938.7	15646.2	20156.2
after	Budded	9	17384	9357.33	16040.2
after	Budded	9	25941.2	10116	8998.67
after	Budded	9	18293.8	6797.44	17032.4
after	Budded	9	33595.9	11918.4	13408.7
before	Budded	7	24270.6	14073	17264.3
before	Budded	7	26932.1	10777.7	18970.9
before	Budded	7	28363.4	10634.9	18512.6
before	Budded	7	24540.4	8989.33	22340.6
before	Budded	7	23716	7674.33	13047.6
after	Budded	7	20116.9	7642	9764.33
after	Budded	7	20443	7514.22	9205.33
after	Budded	7	18586.7	6484.67	11724.7
after	Budded	7	18750.9	6080.89	11339.3
after	Budded	7	22981.2	6752.11	11908.7
before	Bulged	1	12638.9	12232.9	11571.7
before	Bulged	1	13098	11904.8	11102.4
before	Bulged	1	12334.2	11062.7	10154.4
before	Bulged	1	12438.2	10042.4	10756.4
before	Bulged	1	14557.3	7300	8745.78
after	Bulged	1	12207.7	18009.2	7211.44
after	Bulged	1	16318.9	23923.6	8581.78
after	Bulged	1	15286.9	19895.1	8535.44
after	Bulged	1	11080.2	11019.8	8957.67
after	Bulged	1	12394.8	11146.2	8032.11
before	Bulged	10	20276.8	19456.1	18680.8
before	Bulged	10	23213.7	21521.1	10152.1
before	Bulged	10	18846.9	15427.3	8151.78
before	Bulged	10	20375.9	13191.9	15674.3
before	Bulged	10	17023.1	10395.4	16768
after	Bulged	10	11173.7	20832.6	10676.9
after	Bulged	10	12872.8	21096	13394.4
after	Bulged	10	10424.6	16109.1	9487.11
after	Bulged	10	11595.7	11541	7985.89
after	Bulged	10	11524.2	7166.22	9848.33
before	Bulged	13	16984.9	13582.3	11693.1
before	Bulged	13	18255	13247.2	9531.44
before	Bulged	13	18518.4	11742.1	12798.8
before	Bulged	13	18177	9287.56	10936.4
before	Bulged	13	15167.3	7595.89	13018.7
after	Bulged	13	16454.9	13419.7	5220.89
after	Bulged	13	13649.3	10425.8	4637.67
after	Bulged	13	16767.6	11791.6	4949.33
after	Bulged	13	12385	7674.44	5672.11
after	Bulged	13	20681.4	5598.78	7377.33
before	Bulged	16	31196.4	29281.4	17210.3
before	Bulged	16	30159	20108.8	24294.9
before	Bulged	16	33152.9	20183.7	17040.4
before	Bulged	16	25939.2	15232.3	11903.2
before	Bulged	16	33941.3	18483.1	12439.2
after	Bulged	16	19721.7	17985.8	7675.78
after	Bulged	16	17195	12597.6	9643.22
after	Bulged	16	23509	13943.1	10513.6
after	Bulged	16	21797.9	12267.6	9061.78
after	Bulged	16	20981.3	10936	11031.2
before	Bulged	2	18894.4	18053	10328.6
before	Bulged	2	21185.2	15359.8	10927.9
before	Bulged	2	22772.2	14487.8	9125.11
before	Bulged	2	25231.2	13109.2	13720
before	Bulged	2	21958.9	11127.6	10649.2
after	Bulged	2	18656.4	24772.3	7396.22
after	Bulged	2	20984	27463	7480.78
after	Bulged	2	17873.9	23218.8	8340.44
after	Bulged	2	18194.2	21910.1	7247.44
after	Bulged	2	20761.8	12292	7342
before	Bulged	4	20424.2	14354.7	12471.6
before	Bulged	4	22251.2	14645.1	14927
before	Bulged	4	21318.6	11573.4	14812.9
before	Bulged	4	23637.6	12304.8	13540.1
before	Bulged	4	20726.2	10338.2	13182.8
after	Bulged	4	15333.4	10251.1	7642.44
after	Bulged	4	13624.1	8625	7773.78
after	Bulged	4	16437	8444.89	7363.89
after	Bulged	4	16519.9	8305.44	8487.22
after	Bulged	4	14314.8	6989	8666.33
before	Bulged	5	32773.9	23526.7	20710.6
before	Bulged	5	28896.3	20194.9	18671.4
before	Bulged	5	32241.4	20736.1	18726.4
before	Bulged	5	34561.8	15542.1	18764.3
before	Bulged	5	34008.6	13553.2	14091.2
after	Bulged	5	18862	20547.9	13574.2
after	Bulged	5	20737.4	21150.3	16563.9
after	Bulged	5	18000.1	12500.8	9206.22
after	Bulged	5	21552.1	13991.7	16041.2
after	Bulged	5	19018.4	9576	14049
before	Bulged	6	37366.7	16812.1	20694.4
before	Bulged	6	37582.4	15754.4	19803.7
before	Bulged	6	41840.4	16924.2	16737.8
before	Bulged	6	41825.9	14048.8	14545
before	Bulged	6	42132.7	12969.8	13812.6
after	Bulged	6	15523.4	11843.2	15422.9
after	Bulged	6	20640.7	11779.9	14682.9
after	Bulged	6	23713.7	13227.6	13777.1
after	Bulged	6	24047.3	13291.9	14074.6
after	Bulged	6	22241.8	11403.7	9842.44
before	Bulged	7	32726.2	23519.3	16202.9
before	Bulged	7	21674.9	15450	15477.4
before	Bulged	7	31124.8	16114.7	14979.2
before	Bulged	7	28673.9	14565.3	18472.2
before	Bulged	7	30373.9	11055.8	21286
after	Bulged	7	16760.1	22150.2	5661.89
after	Bulged	7	14151.3	16132.3	6927.11
after	Bulged	7	20126	21022.2	6282.56
after	Bulged	7	12357.7	10249.1	9068.11
after	Bulged	7	22406.4	12742.8	7727.78
before	Bulged	8	20842.2	20969.7	15882.2
before	Bulged	8	19170.2	17892.8	15526.7
before	Bulged	8	20062.1	18362.2	12763.9
before	Bulged	8	28205.1	17614.4	12631.4
before	Bulged	8	24259.4	12765.9	14102
after	Bulged	8	18414.9	21748.8	11864.9
after	Bulged	8	24794.9	27502.2	14158.7
after	Bulged	8	20270.8	22160	11827.4
after	Bulged	8	16271.4	12943.6	11463.1
after	Bulged	8	20875	16539.9	12856.6
before	Bulged	9	16077.3	21916.6	14062.1
before	Bulged	9	17220.6	17104.9	12495.1
before	Bulged	9	20374.9	19050.7	11383.7
before	Bulged	9	20533.1	17607.8	12735.1
before	Bulged	9	21005.9	17829	12383
after	Bulged	9	18154.8	22391.8	12425.6
after	Bulged	9	20770.3	25165.4	12266.3
after	Bulged	9	20831.1	23247.9	14446.9
after	Bulged	9	19120.7	17029.4	10679.2
after	Bulged	9	18930.6	10560.6	8953.33
before	Budded	1_0728	43628	18883.6	22954.1
before	Budded	1_0728	31923.3	11255.3	16514
before	Budded	1_0728	38257.1	17793.6	19514.1
before	Budded	1_0728	40596.8	13638.9	16260.1
before	Budded	1_0728	32820.4	14735.3	21297.2
after	Budded	1_0728	28760.6	11280.2	12625.2
after	Budded	1_0728	23520.1	12532	16785.7
after	Budded	1_0728	25521.4	13195.9	11461.1
after	Budded	1_0728	25031.1	11261.7	12788.1
after	Budded	1_0728	18734.1	10311	12875.3
before	Budded	11_0728	20280.4	13130.8	16457
before	Budded	11_0728	19512.2	7859.22	15137.2
before	Budded	11_0728	16679.3	10945	12407.9
before	Budded	11_0728	18869.8	5556.11	9530.22
before	Budded	11_0728	20433.7	7827.11	13576.9
after	Budded	11_0728	12108	6270.22	7771.33
after	Budded	11_0728	12635	6237.89	12194.2
after	Budded	11_0728	13814.8	9386.33	10352.6
after	Budded	11_0728	19027	4665	7222.56
after	Budded	11_0728	14733.2	5220.78	7202.22
before	Budded	12_0728	21019.9	8536.56	16227
before	Budded	12_0728	21221.3	12481.3	17557.7
before	Budded	12_0728	21082.7	8758.78	16493.6
before	Budded	12_0728	22056.2	18516.4	16573.9
before	Budded	12_0728	22428.9	7870.11	7568.56
after	Budded	12_0728	13931.4	8639	13038.2
after	Budded	12_0728	14697.4	8576.11	13355.4
after	Budded	12_0728	20236	9409.33	10023.7
after	Budded	12_0728	17415.8	11538.1	9881.78
after	Budded	12_0728	15708.9	10800.1	10951.7
before	Budded	15_0728	54317.7	21903.8	31742.2
before	Budded	15_0728	47449.8	14324.8	24744.3
before	Budded	15_0728	47394.7	10702.9	33136.4
before	Budded	15_0728	54219.3	28451.8	31712.9
before	Budded	15_0728	54997.6	11775.1	25592.2
after	Budded	15_0728	45231.6	21921	15178.1
after	Budded	15_0728	46066.4	15497.3	26977.1
after	Budded	15_0728	38231.1	11565.7	18426.1
after	Budded	15_0728	38437	8214.11	22005
after	Budded	15_0728	45373	9049.89	14831
before	Budded	18_0728	40339.6	13378.9	18453.8
before	Budded	18_0728	40616.2	9192.11	24097.8
before	Budded	18_0728	37305.3	12859.8	17234.6
before	Budded	18_0728	44547.8	16014.4	27077.1
before	Budded	18_0728	43857.8	12191.6	25029.9
after	Budded	18_0728	35946.6	8983.78	18866.4
after	Budded	18_0728	33692.1	8316.67	11618.9
after	Budded	18_0728	32839.8	13272	9685.89
after	Budded	18_0728	29751.6	6286.44	18574
after	Budded	18_0728	26505.8	11541.2	15352
before	Budded	2_0728	36891.7	16401.7	19555.7
before	Budded	2_0728	37778.8	13832.6	26003
before	Budded	2_0728	35185.1	14713.4	22943
before	Budded	2_0728	30894.7	15693.6	26236.2
before	Budded	2_0728	37914.1	17778.3	19397.3
after	Budded	2_0728	35065.8	18015.7	17283.7
after	Budded	2_0728	35182.6	16303.4	22962.1
after	Budded	2_0728	32160.1	10033	20024
after	Budded	2_0728	28533.6	9536	21359.6
after	Budded	2_0728	36228.4	23100.9	15983.3
before	Budded	22_0728	46025.8	15059.6	11758.7
before	Budded	22_0728	52310.7	12461.2	15281.9
before	Budded	22_0728	55779.7	15731.8	20312.4
before	Budded	22_0728	49102.6	15353.9	23297.7
before	Budded	22_0728	54392.3	10343.6	16830.9
after	Budded	22_0728	49593.4	21523.1	26130.8
after	Budded	22_0728	53355.8	14692.6	24298.1
after	Budded	22_0728	36308.2	17091.1	21939.7
after	Budded	22_0728	34487.2	21913.2	18087.1
after	Budded	22_0728	37177.2	10928.8	25599.1
before	Budded	24_0728	33002.7	16520.8	18331.3
before	Budded	24_0728	28935.3	15812.2	13678.3
before	Budded	24_0728	42478.8	10423.1	16487
before	Budded	24_0728	38594.1	13767.2	13538.4
before	Budded	24_0728	47140.1	10662.2	11948.2
after	Budded	24_0728	24622.3	9078.44	10905.7
after	Budded	24_0728	28722.3	13912.4	11757.6
after	Budded	24_0728	35759	12223.4	11137.7
after	Budded	24_0728	31966	14025.6	12001.1
after	Budded	24_0728	35558.7	15961.2	14077.9
before	Budded	3_0728	33774.6	17428.9	12731
before	Budded	3_0728	31323.3	23693.6	22206
before	Budded	3_0728	31757.6	11913.8	27099.2
before	Budded	3_0728	42468.2	13405.8	21781.6
before	Budded	3_0728	39227.7	8794.89	13217.7
after	Budded	3_0728	23339.1	19309.3	17218.4
after	Budded	3_0728	24301	11596.7	18796
after	Budded	3_0728	24193.1	17671.1	14109.3
after	Budded	3_0728	25355.4	12682.4	23571.1
after	Budded	3_0728	30378.8	11758.3	17552.9
before	Budded	4_0728	39309	18678.9	18270.9
before	Budded	4_0728	46646.3	17740.1	34392.8
before	Budded	4_0728	42676	14598.4	29978.8
before	Budded	4_0728	41197.3	16841.2	22832.2
before	Budded	4_0728	37275.6	17228.1	20532.8
after	Budded	4_0728	39534.7	10833.9	15058.3
after	Budded	4_0728	36521.6	18851.1	21597.1
after	Budded	4_0728	40008.3	9931.67	17813
after	Budded	4_0728	36169.9	14832.2	23673.8
after	Budded	4_0728	35412.7	18663.8	15529
before	Budded	5_0728	50522.2	10615.8	16504.9
before	Budded	5_0728	37583.4	17806.1	10025.8
before	Budded	5_0728	38894.2	7386.22	12967.1
before	Budded	5_0728	32233.9	8153.89	20312.1
before	Budded	5_0728	29747.1	14537.3	13632.8
after	Budded	5_0728	32025.4	16199	11956.2
after	Budded	5_0728	29731.4	15844.3	10258.4
after	Budded	5_0728	24569.1	14945.3	17687.8
after	Budded	5_0728	23383.2	10254.4	15594.7
after	Budded	5_0728	24455.7	9478.33	9218.33
before	Budded	6_0728	33299.9	9959.11	17758.3
before	Budded	6_0728	38008.2	10606.9	19676.1
before	Budded	6_0728	35223.7	6510.33	20253.6
before	Budded	6_0728	44221.6	16004.1	23422.3
before	Budded	6_0728	34938.1	11643.2	17449.3
after	Budded	6_0728	28278.8	11403.7	15141.8
after	Budded	6_0728	28656.4	10394.9	8480.56
after	Budded	6_0728	35290.7	11816.3	16207.7
after	Budded	6_0728	33530.7	13083.6	17132.7
after	Budded	6_0728	34168.1	8379.67	14064.4
before	Budded	D4_0808_25	22592.4	12373.4	10504.3
before	Budded	D4_0808_25	22767.7	5754.33	11732.3
before	Budded	D4_0808_25	26278.3	6970.33	12523.6
before	Budded	D4_0808_25	22485.8	7671.78	13123.2
before	Budded	D4_0808_25	20174.4	7668	6366.78
after	Budded	D4_0808_25	16759.6	7221.89	11855.2
after	Budded	D4_0808_25	23284	5843.67	15112.4
after	Budded	D4_0808_25	26278.3	6769.78	12165.3
after	Budded	D4_0808_25	15330.1	7975.56	13405.9
after	Budded	D4_0808_25	21335.3	10574.8	6512.56
before	Budded	D4_0808_26	25288.1	4384.44	7373.22
before	Budded	D4_0808_26	19478.2	5386.22	11959.9
before	Budded	D4_0808_26	23751.8	6908.56	8360.89
before	Budded	D4_0808_26	22063.3	9125.67	7561.11
before	Budded	D4_0808_26	19539	6345	6323.56
after	Budded	D4_0808_26	16022.9	7919.44	6461.22
after	Budded	D4_0808_26	17502.4	7921.11	6649.33
after	Budded	D4_0808_26	16044.2	7140.56	9431.22
after	Budded	D4_0808_26	18595.9	7766	10247.8
after	Budded	D4_0808_26	21606.8	10138.1	7332.78
before	Budded	D4_0808_31	23660.4	6504.78	12212.8
before	Budded	D4_0808_31	26883.3	9595.67	13068.4
before	Budded	D4_0808_31	24424.6	8625.78	15254.3
before	Budded	D4_0808_31	25725	6827.67	17431.4
before	Budded	D4_0808_31	26856.7	11800.1	15856.6
after	Budded	D4_0808_31	20862.1	7968.78	9764.11
after	Budded	D4_0808_31	26919.3	7001.56	15447.1
after	Budded	D4_0808_31	24029.8	7365.89	12690
after	Budded	D4_0808_31	28052.3	10214	12713
after	Budded	D4_0808_31	24467	9934	8673.11
before	Budded	D4_0808_22	26227.9	14000.1	16496.4
before	Budded	D4_0808_22	31347.2	8395.67	15280.9
before	Budded	D4_0808_22	26999.3	13203.6	20653.9
before	Budded	D4_0808_22	22729.3	11805.9	18724
before	Budded	D4_0808_22	23068.1	15885.3	14831.6
after	Budded	D4_0808_22	55274.6	19952.7	18851.1
after	Budded	D4_0808_22	41178.6	19449.3	24323.4
after	Budded	D4_0808_22	43166.7	10972.2	16236.9
after	Budded	D4_0808_22	38757.2	18960.2	19487.9
after	Budded	D4_0808_22	37113.9	13425.3	23688.9
before	Budded	D4_0808_20	32213.7	14569.9	12823.8
before	Budded	D4_0808_20	36830.3	13841.6	18967.2
before	Budded	D4_0808_20	30960.4	13452.9	15206.2
before	Budded	D4_0808_20	26716.9	5290	15551.6
before	Budded	D4_0808_20	22816.9	8267.33	13833
after	Budded	D4_0808_20	25432	9687.22	13109.1
after	Budded	D4_0808_20	24818.1	11201.1	11630
after	Budded	D4_0808_20	22958.4	8020.33	11832.9
after	Budded	D4_0808_20	18905	9041	10290.6
after	Budded	D4_0808_20	19772.6	8692.67	13933.2
before	Budded	D4_0808_2	24487.3	10244.8	13642.9
before	Budded	D4_0808_2	20789.9	10645.1	14599
before	Budded	D4_0808_2	19547.7	7817.78	15052.6
before	Budded	D4_0808_2	23140.8	11150.3	14357.2
before	Budded	D4_0808_2	23299.6	11283	12192
after	Budded	D4_0808_2	16637.9	8559.56	9820.33
after	Budded	D4_0808_2	14452	8192.11	12639.4
after	Budded	D4_0808_2	20744.4	9013	9714.67
after	Budded	D4_0808_2	14883.9	11900.2	8011.56
after	Budded	D4_0808_2	17067.6	9527.44	8545.11
before	Budded	D4_0808_6	18197.4	12961.4	7871
before	Budded	D4_0808_6	15577.6	8692.22	11314.4
before	Budded	D4_0808_6	15643.9	6087.56	12379.7
before	Budded	D4_0808_6	19644.4	9196.89	11870.7
before	Budded	D4_0808_6	18584.7	5545.67	10183.9
after	Budded	D4_0808_6	11271.1	6200.33	12636
after	Budded	D4_0808_6	12774.9	7777.11	9365.11
after	Budded	D4_0808_6	12528.9	8692.67	10404.2
after	Budded	D4_0808_6	14675.6	5578.89	9329.22
after	Budded	D4_0808_6	16447.8	7989	9593.33

## Sheet: ExtendedDataFig8E
bulged sample	state	cell height	arc.Nr	arclength	cell width	aspect ratio		budded sample	state	cell height	arc.Nr	acrlength	cell width	aspect ratio
D3_1	after breakage	22.425	4	24.452	6.113	3.66841		6	ctrl	0.174333	10	0.458	0.0458	3.8064
D3_3	after breakage	15.9987	4	23.466	5.8665	2.72712		7	ctrl	0.228	6	0.358	0.0596667	3.82123
D3_5	after breakage	18.8447	5	28.743	5.7486	3.27813		8	ctrl	0.226333	5	0.269	0.0538	4.20694
D3_8	after breakage	23.6527	4	23.179	5.79475	4.08174		9	ctrl	0.145667	5	0.23	0.046	3.16667
D3_13	after breakage	19.8543	3	24.909	8.303	2.39122		10	ctrl	0.139667	6	0.272	0.0453333	3.08088
D3_14	after breakage	17.9693	10	65.365	6.5365	2.74908		11	ctrl	0.151667	6	0.272	0.0453333	3.34559
D3_16	after breakage	17.6487	6	25.977	4.3295	4.07638		13	ctrl	0.219	6	0.267	0.0445	4.92135
D3_18	after breakage	16.9877	6	35.15	5.85833	2.89974		14	ctrl	0.173333	6	0.307	0.0511667	3.38762
D3_20	after breakage	16.9767	3	20.658	6.886	2.46539		17	ctrl	0.179	6	0.213	0.0355	5.04225
D3_24	after breakage	18.4187	4	32.182	8.0455	2.28931		1_0728	ctrl	0.200333	6	0.306	0.051	3.9281
D3_26	after breakage	21.7513	4	22.979	5.74475	3.7863		2_0728	ctrl	0.175	8	0.281	0.035125	4.98221
								3_0728	ctrl	0.184	6	0.239	0.0398333	4.61925
								4_0728	ctrl	0.149333	6	0.264	0.044	3.39394
								5_0728	ctrl	0.182	6	0.216	0.036	5.05556
								6_0728	ctrl	0.194667	6	0.271	0.0451667	4.30996
								11_0728	ctrl	0.214333	6	0.292	0.0486667	4.40411
								12_0728	ctrl	0.198667	6	0.25	0.0416667	4.768
								15_0728	ctrl	0.165333	6	0.258	0.043	3.84496
								18_0728	ctrl	0.170667	10	0.48	0.048	3.55556
								22_0728	ctrl	0.171333	4	0.173	0.04325	3.96146
								24_0728	ctrl	0.159667	6	0.271	0.0451667	3.53506
								2_0808	ctrl	0.173	10	0.433	0.0433	3.99538
								6_0808	ctrl	0.187333	8	0.363	0.045375	4.12856
								20_0808	ctrl	0.158	6	0.276	0.046	3.43478
								22_0808	ctrl	0.172	3	0.149	0.0496667	3.46309
								25_0808	ctrl	0.145	6	0.308	0.0513333	2.82468
								26_0808	ctrl	0.156333	8	0.353	0.044125	3.54297
								31_0808	ctrl	0.191333	4	0.184	0.046	4.15942

## Sheet: ExtendedDataFig8F
Note: Extended Data Figure 8F used the same source data as in Extended Data Figure 8D and E.
