# Supplementary material for: Mechanochemical bistability of intestinal organoids enables robust morphogenesis
Source: Nat Phys. 2025 Feb 28;21(4):608–17. doi: 10.1038/s41567-025-02792-1 (PMC11999871; doi:10.1038/s41567-025-02792-1)
Supplement: Supplementary file 17 — Statistical source data. [file 41567_2025_2792_MOESM17_ESM.xlsx]

## Sheet: ExtendedDataFig9B_top panel
inflation	stage	sample	crypt apical tension	crypt basal tension	villus apical tension	villus basal tension
before	Budded	10	44482.9	23609.6	28319.1	26935.6
before	Budded	10	51426.2	20618.6	23416	25002.2
before	Budded	10	48407.7	9635.44	25175	28195.1
before	Budded	10	51289.8	9159.67	23459.4	30472.4
before	Budded	10	51781	3272.11	23099.9	27821.1
after	Budded	10	36433.4	15841.3	11590.1	24296
after	Budded	10	26451.1	9327.67	12764.4	17222.3
after	Budded	10	31797.8	10836.7	13119.4	13830.8
after	Budded	10	27956.9	6943.44	11183.9	33450.7
after	Budded	10	37558.8	5539.44	12673.7	29487.6
before	Budded	11	43713.1	29966.9	16891	30929.9
before	Budded	11	39931	18939.6	20585.6	35637.6
before	Budded	11	43036.2	18047.7	12215.1	36105.2
before	Budded	11	39950.3	16143.2	18172.9	35467.4
before	Budded	11	36979.6	10680.1	19291.7	41359.4
after	Budded	11	18934	12454.7	9484.78	11184.8
after	Budded	11	27112.1	11952.4	7504.11	10750.9
after	Budded	11	26041.6	9663.67	9520.89	7794.33
after	Budded	11	25384.6	8013.44	7935.33	10513.6
after	Budded	11	30072.1	9313.22	12827.2	28186.9
before	Budded	13	54575.8	31865.2	16926.9	20135.3
before	Budded	13	45997.6	22664	23468.4	20063.4
before	Budded	13	50613.1	23684.1	18563.3	18373.3
before	Budded	13	49485.1	15995.2	19873.3	29159.1
before	Budded	13	52975.6	14699.2	19230.7	18817.1
after	Budded	13	30046.3	14298.6	14685.9	6197.56
after	Budded	13	27216.4	11874.9	11093	5774.33
after	Budded	13	33819.3	11255.3	8833.11	10716.9
after	Budded	13	41485.9	13694.6	14511	4390.67
after	Budded	13	49433.9	14579.1	12919.4	9625
before	Budded	14	33619.7	12239	28241.8	37276.4
before	Budded	14	34995.4	12348.4	25918	42272.4
before	Budded	14	37835.2	13247	21999.3	49178.7
before	Budded	14	35979.8	10935.9	28655.9	54613.1
before	Budded	14	37963.7	10154.6	17573.6	46334.7
after	Budded	14	29126.6	12151.6	14452.9	20884.3
after	Budded	14	25194.4	10122.3	11115.3	26234
after	Budded	14	31353.4	8728.56	17841.1	26224.4
after	Budded	14	29451.7	7595.22	13145.1	10478.6
after	Budded	14	29608.7	7629.89	16030.4	27960.8
before	Budded	17	51549.8	32792.2	20914.3	47074.3
before	Budded	17	41450.4	24666.4	22487.7	55186.1
before	Budded	17	51364.4	18323	25822.8	38172.8
before	Budded	17	45404.8	15466.3	29613.1	42151.3
before	Budded	17	54732.2	17277.9	25037.7	50194.9
after	Budded	17	25391.8	17497.4	6775.89	35496.1
after	Budded	17	25056.9	12532.3	11331.3	42011.2
after	Budded	17	28388.3	13721.3	7273.78	43053.3
after	Budded	17	26368.6	9938.67	11534.9	24054.6
after	Budded	17	33813.3	9854.44	12918.4	21686.1
before	Budded	6	27053.9	26129.9	23103.3	55870.7
before	Budded	6	31035.1	23744.9	22693.9	33451.3
before	Budded	6	40825.1	19548.9	27578.8	26351
before	Budded	6	37374.1	10824.6	27436.9	43795.4
before	Budded	6	37508.3	7003	30370.4	31517.9
after	Budded	6	23493.3	16146.7	20933.7	9215.11
after	Budded	6	24898.7	13568.3	51379.8	5442.33
after	Budded	6	27944.9	10817.6	34125.9	3768.89
after	Budded	6	27404	10039.7	33153.1	6363.11
after	Budded	6	24605.3	5657.67	20157.8	12150.6
before	Budded	8	52204.8	26920.7	21960	43940.9
before	Budded	8	44839.8	18574.9	19244.8	27641.3
before	Budded	8	51215.6	21073.2	25914.6	48821.7
before	Budded	8	47636	18643.4	20301.9	55961.3
before	Budded	8	52758.9	18470.4	21192.3	55901.6
after	Budded	8	34428.9	26631	15795.1	17069.8
after	Budded	8	34347.6	15205.2	15022.4	31190.9
after	Budded	8	40658.1	15370.3	14015.8	33056.1
after	Budded	8	39802	13162.2	15568.4	21297.1
after	Budded	8	35246.7	10757	16312.1	17539.4
before	Budded	9	33818.9	22086.8	17920.7	38287.6
before	Budded	9	40654.3	19317.6	18830.6	25150.3
before	Budded	9	44288.6	11931.6	16930.3	21670.3
before	Budded	9	48466.9	12027.9	17638.3	30159.1
before	Budded	9	54788	6972.67	19134.9	27892
after	Budded	9	24938.7	15646.2	13901.3	19482.2
after	Budded	9	17384	9357.33	15392	17307.8
after	Budded	9	25941.2	10116	15786.2	15523.3
after	Budded	9	18293.8	6797.44	17166.6	17074.9
after	Budded	9	33595.9	11918.4	12053.1	10688.3
before	Budded	7	24270.6	14073	24457.9	23256.6
before	Budded	7	26932.1	10777.7	25154.2	26445.6
before	Budded	7	28363.4	10634.9	22780.3	26258.8
before	Budded	7	24540.4	8989.33	23917	30492.4
before	Budded	7	23716	7674.33	22456	26071.7
after	Budded	7	20116.9	7642	23602.3	6364
after	Budded	7	20443	7514.22	32006.3	6656.33
after	Budded	7	18586.7	6484.67	24121.9	23016.9
after	Budded	7	18750.9	6080.89	26455.3	7639.67
after	Budded	7	22981.2	6752.11	21981.3	10406.1
before	Bulged	1	12638.9	12232.9	10101.1	10314.6
before	Bulged	1	13098	11904.8	8519.78	9857
before	Bulged	1	12334.2	11062.7	9339.89	9784.78
before	Bulged	1	12438.2	10042.4	9141	10483.1
before	Bulged	1	14557.3	7300	9259.56	14384.8
after	Bulged	1	12207.7	18009.2	12010.1	13902.2
after	Bulged	1	16318.9	23923.6	12752.4	10579.2
after	Bulged	1	15286.9	19895.1	9055.78	13421.4
after	Bulged	1	11080.2	11019.8	13867.7	17262.3
after	Bulged	1	12394.8	11146.2	14919.3	9649.44
before	Bulged	10	20276.8	19456.1	13822.8	33424.1
before	Bulged	10	23213.7	21521.1	14028.4	22446.3
before	Bulged	10	18846.9	15427.3	14437.1	18784.2
before	Bulged	10	20375.9	13191.9	15738.3	37730.9
before	Bulged	10	17023.1	10395.4	11069.4	18823.8
after	Bulged	10	11173.7	20832.6	18344.6	13092.1
after	Bulged	10	12872.8	21096	13200.4	12372.3
after	Bulged	10	10424.6	16109.1	16314.3	7027.78
after	Bulged	10	11595.7	11541	11331.4	11593.6
after	Bulged	10	11524.2	7166.22	12913.6	23034.8
before	Bulged	13	16984.9	13582.3	15966.3	18628.3
before	Bulged	13	18255	13247.2	15376.2	21643.6
before	Bulged	13	18518.4	11742.1	15532.8	26104.3
before	Bulged	13	18177	9287.56	19207.1	18131.6
before	Bulged	13	15167.3	7595.89	16910.8	17969.8
after	Bulged	13	16454.9	13419.7	22396.2	7709
after	Bulged	13	13649.3	10425.8	29272.4	5721.56
after	Bulged	13	16767.6	11791.6	18450.6	6292
after	Bulged	13	12385	7674.44	18929.9	5322.11
after	Bulged	13	20681.4	5598.78	13306.1	3829
before	Bulged	16	31196.4	29281.4	28186.1	19862.4
before	Bulged	16	30159	20108.8	29887.1	30410.8
before	Bulged	16	33152.9	20183.7	22039.3	24909.3
before	Bulged	16	25939.2	15232.3	21836.6	15323.3
before	Bulged	16	33941.3	18483.1	25685.7	33580.4
after	Bulged	16	19721.7	17985.8	22856	28148.9
after	Bulged	16	17195	12597.6	17705.9	14455.1
after	Bulged	16	23509	13943.1	14804.4	10265.8
after	Bulged	16	21797.9	12267.6	21749.6	15600.1
after	Bulged	16	20981.3	10936	17801.3	13445.3
before	Bulged	2	18894.4	18053	14835.1	28700.9
before	Bulged	2	21185.2	15359.8	17721.9	15940.2
before	Bulged	2	22772.2	14487.8	17286.6	19934.4
before	Bulged	2	25231.2	13109.2	18541.6	27303.7
before	Bulged	2	21958.9	11127.6	15914.1	21946.2
after	Bulged	2	18656.4	24772.3	16257.6	28839.1
after	Bulged	2	20984	27463	15543.7	14752.3
after	Bulged	2	17873.9	23218.8	17143.2	9250.44
after	Bulged	2	18194.2	21910.1	15880.9	17205
after	Bulged	2	20761.8	12292	15954.6	14760.9
before	Bulged	4	20424.2	14354.7	14493.1	16464.1
before	Bulged	4	22251.2	14645.1	13489.4	19684.3
before	Bulged	4	21318.6	11573.4	18580.7	19737
before	Bulged	4	23637.6	12304.8	18955	15062.9
before	Bulged	4	20726.2	10338.2	18529.9	20996.1
after	Bulged	4	15333.4	10251.1	17651.1	15560
after	Bulged	4	13624.1	8625	21724.8	11560.6
after	Bulged	4	16437	8444.89	23541.6	13224.3
after	Bulged	4	16519.9	8305.44	23863	14056.2
after	Bulged	4	14314.8	6989	24730.9	13115.1
before	Bulged	5	32773.9	23526.7	34585.3	29932.2
before	Bulged	5	28896.3	20194.9	35131.8	44589.1
before	Bulged	5	32241.4	20736.1	35310	35845.4
before	Bulged	5	34561.8	15542.1	35482	19589.3
before	Bulged	5	34008.6	13553.2	35794.7	34519
after	Bulged	5	18862	20547.9	17054.4	30742.2
after	Bulged	5	20737.4	21150.3	22244.1	17556.3
after	Bulged	5	18000.1	12500.8	29658.7	26704.2
after	Bulged	5	21552.1	13991.7	21492.8	23543.7
after	Bulged	5	19018.4	9576	27578.3	20842.7
before	Bulged	6	37366.7	16812.1	30328.7	25950.1
before	Bulged	6	37582.4	15754.4	29920	22200
before	Bulged	6	41840.4	16924.2	24193.3	21866.1
before	Bulged	6	41825.9	14048.8	29481.7	18118.1
before	Bulged	6	42132.7	12969.8	25678.4	33440.3
after	Bulged	6	15523.4	11843.2	10373.3	23687.4
after	Bulged	6	20640.7	11779.9	11962.6	14135.1
after	Bulged	6	23713.7	13227.6	15360.4	19598.2
after	Bulged	6	24047.3	13291.9	20493.6	17369.9
after	Bulged	6	22241.8	11403.7	12856.9	19518.9
before	Bulged	7	32726.2	23519.3	25218	55791.7
before	Bulged	7	21674.9	15450	29429.4	34348.6
before	Bulged	7	31124.8	16114.7	26972.7	35360.2
before	Bulged	7	28673.9	14565.3	26926.7	33224.3
before	Bulged	7	30373.9	11055.8	29851.6	26937.3
after	Bulged	7	16760.1	22150.2	10294.8	8698.44
after	Bulged	7	14151.3	16132.3	15194.4	14770
after	Bulged	7	20126	21022.2	15634.9	13811
after	Bulged	7	12357.7	10249.1	10068	31009.8
after	Bulged	7	22406.4	12742.8	11364	13867.8
before	Bulged	8	20842.2	20969.7	16139.2	20142.4
before	Bulged	8	19170.2	17892.8	18605.8	16656.8
before	Bulged	8	20062.1	18362.2	18810.9	16883.4
before	Bulged	8	28205.1	17614.4	17464.9	39416
before	Bulged	8	24259.4	12765.9	18232.6	51075.1
after	Bulged	8	18414.9	21748.8	22513	15500.6
after	Bulged	8	24794.9	27502.2	20308.9	18371.9
after	Bulged	8	20270.8	22160	19496.7	17786.7
after	Bulged	8	16271.4	12943.6	17503.3	8002.56
after	Bulged	8	20875	16539.9	21427.8	22870.7
before	Bulged	9	16077.3	21916.6	24497	18925.4
before	Bulged	9	17220.6	17104.9	19868.6	14571.6
before	Bulged	9	20374.9	19050.7	22227.1	32999.3
before	Bulged	9	20533.1	17607.8	19443.2	15956
before	Bulged	9	21005.9	17829	19563.3	22964.1
after	Bulged	9	18154.8	22391.8	26831.1	10914.7
after	Bulged	9	20770.3	25165.4	20310.7	9019.89
after	Bulged	9	20831.1	23247.9	22994.2	9013.56
after	Bulged	9	19120.7	17029.4	22481	9613.22
after	Bulged	9	18930.6	10560.6	21993.8	10686.6
before	Budded	1_0728	43628	18883.6	14962.3	30581.4
before	Budded	1_0728	31923.3	11255.3	17365.3	48005.1
before	Budded	1_0728	38257.1	17793.6	20504.8	50824
before	Budded	1_0728	40596.8	13638.9	17478.2	55681.9
before	Budded	1_0728	32820.4	14735.3	28553.9	44501
after	Budded	1_0728	28760.6	11280.2	10175.8	28335.4
after	Budded	1_0728	23520.1	12532	7613	39752.2
after	Budded	1_0728	25521.4	13195.9	17786.9	38979
after	Budded	1_0728	25031.1	11261.7	29053.8	21497.6
after	Budded	1_0728	18734.1	10311	20132.1	25787.3
before	Budded	11_0728	20280.4	13130.8	11551.1	38181.8
before	Budded	11_0728	19512.2	7859.22	9155.22	25642.1
before	Budded	11_0728	16679.3	10945	9221.22	30263.3
before	Budded	11_0728	18869.8	5556.11	8900.22	28743.2
before	Budded	11_0728	20433.7	7827.11	10543.3	20627.7
after	Budded	11_0728	12108	6270.22	8320.11	32036.6
after	Budded	11_0728	12635	6237.89	11098.6	23709.6
after	Budded	11_0728	13814.8	9386.33	11479.1	21639.9
after	Budded	11_0728	19027	4665	13130.9	21560.7
after	Budded	11_0728	14733.2	5220.78	14322.7	44162.9
before	Budded	12_0728	21019.9	8536.56	15564.3	35018.2
before	Budded	12_0728	21221.3	12481.3	16565.4	32052
before	Budded	12_0728	21082.7	8758.78	15718.9	24385.7
before	Budded	12_0728	22056.2	18516.4	18191.6	16921.6
before	Budded	12_0728	22428.9	7870.11	19205.8	30204.1
after	Budded	12_0728	13931.4	8639	23250.9	21037
after	Budded	12_0728	14697.4	8576.11	13948.3	27342.6
after	Budded	12_0728	20236	9409.33	15802	18688.4
after	Budded	12_0728	17415.8	11538.1	13623.8	18597.7
after	Budded	12_0728	15708.9	10800.1	13290.6	23782.8
before	Budded	15_0728	54317.7	21903.8	11391.7	21984
before	Budded	15_0728	47449.8	14324.8	11795	21803.1
before	Budded	15_0728	47394.7	10702.9	12868.7	24354.1
before	Budded	15_0728	54219.3	28451.8	15472.4	30101.8
before	Budded	15_0728	54997.6	11775.1	16875	21596.1
after	Budded	15_0728	45231.6	21921	7147.78	17071.9
after	Budded	15_0728	46066.4	15497.3	9044.11	22597
after	Budded	15_0728	38231.1	11565.7	9342.33	17534.4
after	Budded	15_0728	38437	8214.11	11076.7	30671.8
after	Budded	15_0728	45373	9049.89	11153	31612.2
before	Budded	18_0728	40339.6	13378.9	22965.8	18523.8
before	Budded	18_0728	40616.2	9192.11	16573.2	25789.8
before	Budded	18_0728	37305.3	12859.8	18973.3	22705.3
before	Budded	18_0728	44547.8	16014.4	17907	36021
before	Budded	18_0728	43857.8	12191.6	22842.9	46124.8
after	Budded	18_0728	35946.6	8983.78	21599.2	39763.1
after	Budded	18_0728	33692.1	8316.67	13848.3	35817
after	Budded	18_0728	32839.8	13272	15426.3	42613.2
after	Budded	18_0728	29751.6	6286.44	13669.6	47607.1
after	Budded	18_0728	26505.8	11541.2	16954.7	22280
before	Budded	2_0728	36891.7	16401.7	15758.9	41445.4
before	Budded	2_0728	37778.8	13832.6	14571.4	35745
before	Budded	2_0728	35185.1	14713.4	14325.1	26622
before	Budded	2_0728	30894.7	15693.6	16320	35401.1
before	Budded	2_0728	37914.1	17778.3	12059.9	36355.7
after	Budded	2_0728	35065.8	18015.7	21672.8	35337.4
after	Budded	2_0728	35182.6	16303.4	12808.1	23878.8
after	Budded	2_0728	32160.1	10033	12482.1	54544.6
after	Budded	2_0728	28533.6	9536	9612.33	23194.1
after	Budded	2_0728	36228.4	23100.9	15834.3	49550.6
before	Budded	22_0728	46025.8	15059.6	18416.9	24558.4
before	Budded	22_0728	52310.7	12461.2	14410.4	40516.6
before	Budded	22_0728	55779.7	15731.8	15625.9	47106.8
before	Budded	22_0728	49102.6	15353.9	13313.8	27875.3
before	Budded	22_0728	54392.3	10343.6	9957.78	29302.8
after	Budded	22_0728	49593.4	21523.1	9250.78	24257.4
after	Budded	22_0728	53355.8	14692.6	9331	9540.22
after	Budded	22_0728	36308.2	17091.1	9420.89	28067.2
after	Budded	22_0728	34487.2	21913.2	8980.78	11854.2
after	Budded	22_0728	37177.2	10928.8	8541.89	18210.8
before	Budded	24_0728	33002.7	16520.8	16825.8	32740.7
before	Budded	24_0728	28935.3	15812.2	18626.7	39620.4
before	Budded	24_0728	42478.8	10423.1	16798.1	45235.8
before	Budded	24_0728	38594.1	13767.2	13172.2	26829.1
before	Budded	24_0728	47140.1	10662.2	17380.4	43491.3
after	Budded	24_0728	24622.3	9078.44	17916.8	31200.8
after	Budded	24_0728	28722.3	13912.4	13621.3	28477.8
after	Budded	24_0728	35759	12223.4	19044.2	24682.6
after	Budded	24_0728	31966	14025.6	8031.33	11894
after	Budded	24_0728	35558.7	15961.2	20942.1	16929.9
before	Budded	3_0728	33774.6	17428.9	20659.1	36235.3
before	Budded	3_0728	31323.3	23693.6	16769.8	41478.9
before	Budded	3_0728	31757.6	11913.8	18399.1	37587
before	Budded	3_0728	42468.2	13405.8	22199.9	39998.9
before	Budded	3_0728	39227.7	8794.89	25324.3	37684.7
after	Budded	3_0728	23339.1	19309.3	9986.22	29825.7
after	Budded	3_0728	24301	11596.7	14985.7	31668.7
after	Budded	3_0728	24193.1	17671.1	9800.11	39273.2
after	Budded	3_0728	25355.4	12682.4	9332.11	33827.1
after	Budded	3_0728	30378.8	11758.3	15069	29797.7
before	Budded	4_0728	39309	18678.9	34621.9	23517.6
before	Budded	4_0728	46646.3	17740.1	29756.3	45237.2
before	Budded	4_0728	42676	14598.4	25237.2	54795.9
before	Budded	4_0728	41197.3	16841.2	24884.4	27765.4
before	Budded	4_0728	37275.6	17228.1	26148.3	22233.4
after	Budded	4_0728	39534.7	10833.9	37637	12389.4
after	Budded	4_0728	36521.6	18851.1	34905.7	11515.6
after	Budded	4_0728	40008.3	9931.67	35264.9	13466.2
after	Budded	4_0728	36169.9	14832.2	12557.3	10584.7
after	Budded	4_0728	35412.7	18663.8	22856.6	10136.7
before	Budded	5_0728	50522.2	10615.8	15871.9	49130.7
before	Budded	5_0728	37583.4	17806.1	20442	27921.6
before	Budded	5_0728	38894.2	7386.22	21257.7	46898.3
before	Budded	5_0728	32233.9	8153.89	14652.1	31307.6
before	Budded	5_0728	29747.1	14537.3	13326.3	35813.6
after	Budded	5_0728	32025.4	16199	11124.7	10393.2
after	Budded	5_0728	29731.4	15844.3	19944.8	9731.11
after	Budded	5_0728	24569.1	14945.3	13657.3	16730.7
after	Budded	5_0728	23383.2	10254.4	17013.4	13178.7
after	Budded	5_0728	24455.7	9478.33	20452.4	20107
before	Budded	6_0728	33299.9	9959.11	18837.2	27768.3
before	Budded	6_0728	38008.2	10606.9	11492.4	30504.7
before	Budded	6_0728	35223.7	6510.33	10687	28340.7
before	Budded	6_0728	44221.6	16004.1	12531	40560.7
before	Budded	6_0728	34938.1	11643.2	14299.6	26334.6
after	Budded	6_0728	28278.8	11403.7	14460.9	34896.1
after	Budded	6_0728	28656.4	10394.9	10919	42983.3
after	Budded	6_0728	35290.7	11816.3	9868.56	35351.6
after	Budded	6_0728	33530.7	13083.6	12545.7	31637.4
after	Budded	6_0728	34168.1	8379.67	12920.7	42936.2
before	Budded	D4_0808_25	22592.4	12373.4	13674.2	12775
before	Budded	D4_0808_25	22767.7	5754.33	17829.1	18882
before	Budded	D4_0808_25	26278.3	6970.33	18074.3	20738
before	Budded	D4_0808_25	22485.8	7671.78	19382.9	20046
before	Budded	D4_0808_25	20174.4	7668	16443.2	29553.4
after	Budded	D4_0808_25	16759.6	7221.89	14416.2	17023.6
after	Budded	D4_0808_25	23284	5843.67	12661.8	28951.4
after	Budded	D4_0808_25	26278.3	6769.78	15556.1	17046.7
after	Budded	D4_0808_25	15330.1	7975.56	12669.7	16786
after	Budded	D4_0808_25	21335.3	10574.8	10075.4	30501.4
before	Budded	D4_0808_26	25288.1	4384.44	13088.8	13914.3
before	Budded	D4_0808_26	19478.2	5386.22	12784.2	16989.3
before	Budded	D4_0808_26	23751.8	6908.56	14215	13042
before	Budded	D4_0808_26	22063.3	9125.67	11024	20237.3
before	Budded	D4_0808_26	19539	6345	14465.8	21020.2
after	Budded	D4_0808_26	16022.9	7919.44	10965.8	14218.4
after	Budded	D4_0808_26	17502.4	7921.11	7353.56	12079.6
after	Budded	D4_0808_26	16044.2	7140.56	7315.11	12088.7
after	Budded	D4_0808_26	18595.9	7766	7431.33	9679.33
after	Budded	D4_0808_26	21606.8	10138.1	8641.44	9257.22
before	Budded	D4_0808_31	23660.4	6504.78	10479.6	19979.1
before	Budded	D4_0808_31	26883.3	9595.67	12257.1	17369.4
before	Budded	D4_0808_31	24424.6	8625.78	16027.6	19964.4
before	Budded	D4_0808_31	25725	6827.67	14778.6	17822.6
before	Budded	D4_0808_31	26856.7	11800.1	14420.2	17530.3
after	Budded	D4_0808_31	20862.1	7968.78	7380.56	4619.67
after	Budded	D4_0808_31	26919.3	7001.56	8375.44	7172.22
after	Budded	D4_0808_31	24029.8	7365.89	8631.89	6271.44
after	Budded	D4_0808_31	28052.3	10214	7951.89	13041.8
after	Budded	D4_0808_31	24467	9934	7465.11	8152
before	Budded	D4_0808_22	26227.9	14000.1	14762.1	24237.8
before	Budded	D4_0808_22	31347.2	8395.67	21163.2	36567.8
before	Budded	D4_0808_22	26999.3	13203.6	23500.1	44576.8
before	Budded	D4_0808_22	22729.3	11805.9	21970.1	22399.4
before	Budded	D4_0808_22	23068.1	15885.3	18966.9	18237.1
after	Budded	D4_0808_22	55274.6	19952.7	16620.1	13364.6
after	Budded	D4_0808_22	41178.6	19449.3	21315.1	11422.4
after	Budded	D4_0808_22	43166.7	10972.2	27845	22873.6
after	Budded	D4_0808_22	38757.2	18960.2	42406.8	19201.4
after	Budded	D4_0808_22	37113.9	13425.3	42220.8	24433.1
before	Budded	D4_0808_20	32213.7	14569.9	16982.2	20658.3
before	Budded	D4_0808_20	36830.3	13841.6	14984.6	15372.8
before	Budded	D4_0808_20	30960.4	13452.9	10247.8	19319.9
before	Budded	D4_0808_20	26716.9	5290	12723.3	18140.1
before	Budded	D4_0808_20	22816.9	8267.33	15218.4	15822.8
after	Budded	D4_0808_20	25432	9687.22	19229.4	11990.8
after	Budded	D4_0808_20	24818.1	11201.1	23927.1	12743.3
after	Budded	D4_0808_20	22958.4	8020.33	15674.2	8941.78
after	Budded	D4_0808_20	18905	9041	12350.8	7716.56
after	Budded	D4_0808_20	19772.6	8692.67	18652.3	13132.3
before	Budded	D4_0808_2	24487.3	10244.8	19210.2	28324.6
before	Budded	D4_0808_2	20789.9	10645.1	20301.2	17632.7
before	Budded	D4_0808_2	19547.7	7817.78	24051.4	17156.8
before	Budded	D4_0808_2	23140.8	11150.3	24429.2	45208.2
before	Budded	D4_0808_2	23299.6	11283	18291.6	20196.2
after	Budded	D4_0808_2	16637.9	8559.56	38105.2	26937
after	Budded	D4_0808_2	14452	8192.11	47000.1	13924.4
after	Budded	D4_0808_2	20744.4	9013	42103.2	13051.9
after	Budded	D4_0808_2	14883.9	11900.2	36239.1	10498.2
after	Budded	D4_0808_2	17067.6	9527.44	25450.9	22505
before	Budded	D4_0808_6	18197.4	12961.4	13479.3	22386.7
before	Budded	D4_0808_6	15577.6	8692.22	13513.1	19642.9
before	Budded	D4_0808_6	15643.9	6087.56	13463.8	17413
before	Budded	D4_0808_6	19644.4	9196.89	13670.3	19011.8
before	Budded	D4_0808_6	18584.7	5545.67	14308.6	15895.6
after	Budded	D4_0808_6	11271.1	6200.33	23272.2	9068.11
after	Budded	D4_0808_6	12774.9	7777.11	13708	6361.78
after	Budded	D4_0808_6	12528.9	8692.67	13192.6	8780.11
after	Budded	D4_0808_6	14675.6	5578.89	12405.3	7730.44
after	Budded	D4_0808_6	16447.8	7989	22659.4	13133

## Sheet: ExtendedDataFig9B_bottom panel
		aspect ratio					aspect ratio
bulged sample	state	crypt cell	villus cell		budded sample	state	crypt cell	villus cell
D3_1	after breakage	3.66841	2.96709		6	ctrl	3.8064	3.16829
D3_3	after breakage	2.72712	1.88441		7	ctrl	3.82123	4.42522
D3_5	after breakage	3.27813	2.63548		8	ctrl	4.20694	3.04847
D3_8	after breakage	4.08174	3.74054		9	ctrl	3.16667	3.0843
D3_13	after breakage	2.39122	1.86748		10	ctrl	3.08088	2.73005
D3_14	after breakage	2.74908	1.86988		11	ctrl	3.34559	3.14479
D3_16	after breakage	4.07638	3.66039		13	ctrl	4.92135	3.80536
D3_18	after breakage	2.89974	2.11951		14	ctrl	3.38762	2.23547
D3_20	after breakage	2.46539	2.21234		17	ctrl	5.04225	2.99389
D3_24	after breakage	2.28931	1.57766		1_0728	ctrl	3.9281	3.37487
D3_26	after breakage	3.7863	3.10356		2_0728	ctrl	4.98221	2.89004
					3_0728	ctrl	4.61925	3.31118
					4_0728	ctrl	3.39394	2.3326
					5_0728	ctrl	5.05556	3.32535
					6_0728	ctrl	4.30996	2.59496
					11_0728	ctrl	4.40411	2.67073
					12_0728	ctrl	4.768	2.40815
					15_0728	ctrl	3.84496	2.84759
					18_0728	ctrl	3.55556	2.42913
					22_0728	ctrl	3.96146	2.34449
					24_0728	ctrl	3.53506	2.62389
					2_0808	ctrl	3.99538	2.12679
					6_0808	ctrl	4.12856	3.20557
					20_0808	ctrl	3.43478	2.63957
					22_0808	ctrl	3.46309	2.6417
					25_0808	ctrl	2.82468	1.7244
					26_0808	ctrl	3.54297	1.89427
					31_0808	ctrl	4.15942	3.22091

## Sheet: ExtendedDataFig9C
Note: Extended Data Figure 9C used the same source data as in Extended Data Figure 9B.

## Sheet: ExtendedDataFig9D
	lumen volume		aspect ratio of crypt cell		aspect ratio of villus cell			Note: only samples with "lumen inflation ratio"<10 are chosen when drawing the Figure.
bulged sample	before inflation	after inflation	before inflation	after inflation	before inflation	after inflation
1	0.0550707	0.405183	4.77973	2.65017	3.7741	this value is "aspect ratio of villus cell before inflation" divided by "lumen inflation ratio".
2	0.0513379	0.248603	3.65969	2.01322	3.12683
4	0.0786852	0.89762	5.65024	1.47681	4.99291
5	0.0133391	0.0285747	2.90809	2.19602	2.14438
6	0.0344492	0.282892	2.8	1.5508	1.78735
7	0.0248668	0.33918	3.10836	1.6092	2.25206
8	0.0840612	0.183215	3.60907	2.704	2.4703
9	0.159786	0.280452	3.7281	2.62632	2.41831
10	0.185333	0.510258	4.8281	4.0073	3.53216
13	0.0840612	1.41388	4.5102	0.996296	3.84818
16	0.172057	2.3007	4.71918	0.976354	3.74236
day4_1	0.0189719	0.370801	3.42254	2.68404	3.53658
day4_2	0.0297201	0.253298	3.66952	2.45432	3.74912
day4_3	0.0398284	0.494477	4.02737	2.63366	2.58636
day4_4	0.032847	0.378852	3.95189	3.98596	3.10458
day4_5	0.097437	1.47842	3.23292	1.92173	2.9974
5_0715	0.0878943	0.902412	3.88889	2.29903	3.0609
8_0715	1.00746	6.76148	3.86347	1.08939	1.72889
18_0715	0.015761	0.42089	3.51254	0.781411	2.95078
21_0715	0.0406788	0.289433	1.74098	0.993724	0.570973
22_0715	0.024146	0.351365	3.74791	2.08872	3.71146
24_0715	0.015761	0.235459	3.10703	1.40496	1.89284
25_0715	0.0263293	0.442455	2.99837	1.39573	1.71181
9_0728	0.0255946	0.32885	3.57798	2.95427	3.31056
13_0728	0.0415352	0.155096	2.52736	1.72237	2.60095
14_0728	0.0962974	0.747744	2.34463	1.66864	3.295
25_0728	0.024146	0.510258	3.73626	1.80247	2.37781
1_0807	0.038564	0.392398	3.27687	1.92593	4.12012
2_0807	0.224815	0.494477	2.17593	1.05822	1.15632
11_0807	0.015761	0.590552	3.28485	1.18329	4.26578
13_0807	0.439622	0.80706	1.3987	0.770013	0.833512
14_0807	0.0463501	0.461498	2.53659	1.00662	1.54613
16_0807	0.0895544	0.745493	4.92647	1.03529	1.59637
17_0807	0.0206503	0.499391	3.15341	1.37408	2.63223
18_0807	0.0545994	1.91594	3.73375	1.28528	5.50193
21_0807	0.0248668	0.97899	4.01173	0.665529	4.30547
27_0807	0.0415352	0.403348	3.47283	1.34943	1.80924
1_0808	0.0406788	0.858416	3.33029	1.72666	3.98788
3_0808	0.0360765	0.40702	3.17325	0.699062	3.19737
4_0808	0.241615	1.14603	2.82468	0.967742	1.23977
5_0808	0.126088	1.10345	3.33645	1.703	3.17597
13_0808	0.0248668	0.299337	3.90991	2.66055	3.84153
15_0808	0.229357	1.25948	2.87565	1.46703	1.48104
17_0808	0.0312706	0.591593	2.9026	1.46161	1.78364
18_0808	0.0344492	0.269159	2.34004	1.44747	1.76471
21_0808	0.122374	1.41946	3.4957	1.9902	2.56209
23_0808	0.0472443	0.395126	2.58539	0.690789	1.397
27_0808	0.110859	0.916837	3.28626	1.15942	1.69697
29_0808	0.123608	0.998767	3.04323	1.29471	1.6086
30_0808	0.0895544	1.26887	4.11842	2.22466	3.12126

## Sheet: ExtendedDataFig9E
	lumen volume		aspect ratio of crypt cell		aspect ratio of villus cell			Note: only samples with "lumen inflation ratio"<10 are chosen when drawing the Figure.
budded sample	before inflation	after inflation	before inflation	after inflation	before inflation	after inflation
6	0.109076	1.16165	3.8064	3.19328	3.16829	this value is "aspect ratio of villus cell before inflation" divided by "lumen inflation ratio".
7	0.191736	3.58702	3.82123	3.32757	4.42522
8	0.129839	0.541299	4.20694	3.80204	3.04847
9	0.145206	1.80003	3.16667	2.89362	3.0843
10	0.144554	0.949572	3.08088	2.7234	2.73005
11	0.169991	1.01618	3.34559	3.38905	3.14479
13	0.0923441	2.02638	4.92135	4.57872	3.80536
14	0.0623009	0.395126	3.38762	3.43522	2.23547
17	0.31019	2.1038	5.04225	4.27984	2.99389
1_0728	0.0344492	0.143903	3.9281	4.16028	3.37487
2_0728	0.129839	2.24686	4.98221	4.09265	2.89004
3_0728	0.0513379	0.42089	4.61925	4.69048	3.31118
4_0728	0.0199733	0.0895544	3.39394	3.9061	2.3326
5_0728	0.0398284	0.619936	5.05556	5.87283	3.32535
6_0728	0.157101	0.569856	4.30996	3.93789	2.59496
11_0728	0.110859	0.479834	4.40411	4.78417	2.67073
12_0728	0.0513379	0.241615	4.768	4.44776	2.40815
15_0728	0.0627934	0.196044	3.84496	3.44395	2.84759
18_0728	0.0415352	0.16181	3.55556	3.4375	2.42913
22_0728	0.0545994	0.176214	3.96146	4.16568	2.34449
24_0728	0.0398284	0.27237	3.53506	3.53488	2.62389
2_0808	0.0320556	0.201838	3.99538	3.74753	2.12679
6_0808	0.148478	1.57124	4.12856	4.01578	3.20557
20_0808	0.0618097	0.51821	3.43478	3.35659	2.63957
22_0808	0.0472443	0.714216	3.46309	3.144	2.6417
25_0808	0.110859	0.358392	2.82468	2.85149	1.7244
26_0808	0.23853	0.642285	3.54297	3.36879	1.89427
31_0808	0.0846053	1.3613	4.15942	3.77778	3.22091

## Sheet: ExtendedDataFig9F
stage	sample	villus cell number(2D)	crypt cell number (2D)
Budded	6	40	15
Budded	7	48	16
Budded	8	40	17
Budded	9	42	12
Budded	10	38	14
Budded	11	45	18
Budded	13	36	18
Budded	14	23	12
Budded	17	39	10
Bulged	1	44	14
Bulged	2	41	10
Bulged	4	45	13
Bulged	5	20	5
Bulged	6	25	6
Bulged	7	26	6
Bulged	8	36	8
Bulged	9	39	9
Bulged	10	51	12
Bulged	13	43	8
Bulged	16	58	9
Budded	1_0728	29	16
Budded	2_0728	45	15
Budded	3_0728	30	14
Budded	4_0728	20	9
Budded	5_0728	28	12
Budded	6_0728	40	12
Budded	11_0728	32	12
Budded	12_0728	22	14
Budded	15_0728	33	10
Budded	18_0728	24	13
Budded	22_0728	26	11
Budded	24_0728	28	9
Budded	2_0808	24	10
Budded	6_0808	50	18
Budded	20_0808	32	9
Budded	22_0808	34	7
Budded	25_0808	28	11
Budded	26_0808	32	12
Budded	31_0808	42	10

## Sheet: ExtendedDataFig9G
Stage	sample	crypt cell number (2D)	crypt size		Stage	sample	crypt apical tension	crypt basal tension	crypt lateral tension		Note: shape factor \kappa_c can be calculated from crypt cell number and crypt cellular tensions. See SI theory note for details.
Budded	6	15	0.123288		Budded	10	44482.9	23609.6	28794.1
Budded	7	16	0.1		Budded	10	51426.2	20618.6	27313.4
Budded	8	17	0.152991		Budded	10	48407.7	9635.44	29224
Budded	9	12	0.0754717		Budded	10	51289.8	9159.67	16546.8
Budded	10	14	0.119512		Budded	10	51781	3272.11	26997
Budded	11	18	0.137931		Budded	11	43713.1	29966.9	17727.7
Budded	13	18	0.2		Budded	11	39931	18939.6	16018.6
Budded	14	12	0.213967		Budded	11	43036.2	18047.7	19780.8
Budded	17	10	0.0616903		Budded	11	39950.3	16143.2	23750.9
Bulged	1	14	0.160521		Budded	11	36979.6	10680.1	16523.4
Bulged	2	10	0.114788		Budded	13	54575.8	31865.2	37149.3
Bulged	4	13	0.150103		Budded	13	45997.6	22664	37388.4
Bulged	5	5	0.120625		Budded	13	50613.1	23684.1	34666.3
Bulged	6	6	0.106203		Budded	13	49485.1	15995.2	37673.3
Bulged	7	6	0.100375		Budded	13	52975.6	14699.2	29894.8
Bulged	8	8	0.0987949		Budded	14	33619.7	12239	22415.4
Bulged	9	9	0.108207		Budded	14	34995.4	12348.4	22477
Bulged	10	12	0.104843		Budded	14	37835.2	13247	26651.4
Bulged	13	8	0.0728068		Budded	14	35979.8	10935.9	22552.3
Bulged	16	9	0.0478466		Budded	14	37963.7	10154.6	12330.9
Budded	1_0728	16	0.233364		Budded	17	51549.8	32792.2	21070.2
Budded	2_0728	15	0.1		Budded	17	41450.4	24666.4	28392.1
Budded	3_0728	14	0.178832		Budded	17	51364.4	18323	26391.1
Budded	4_0728	9	0.168399		Budded	17	45404.8	15466.3	32661.8
Budded	5_0728	12	0.155172		Budded	17	54732.2	17277.9	22642
Budded	6_0728	12	0.0825688		Budded	6	27053.9	26129.9	22374.3
Budded	11_0728	12	0.123288		Budded	6	31035.1	23744.9	19613.4
Budded	12_0728	14	0.288235		Budded	6	40825.1	19548.9	26700.3
Budded	15_0728	10	0.0841043		Budded	6	37374.1	10824.6	23467.7
Budded	18_0728	13	0.226846		Budded	6	37508.3	7003	24214.9
Budded	22_0728	11	0.151819		Budded	8	52204.8	26920.7	24025.9
Budded	24_0728	9	0.0936416		Budded	8	44839.8	18574.9	23824.3
Budded	2_0808	10	0.147929		Budded	8	51215.6	21073.2	22949.7
Budded	6_0808	18	0.114731		Budded	8	47636	18643.4	28231.6
Budded	20_0808	9	0.0733032		Budded	8	52758.9	18470.4	26884.1
Budded	22_0808	7	0.0406639		Budded	9	33818.9	22086.8	20644.1
Budded	25_0808	11	0.133702		Budded	9	40654.3	19317.6	17181.8
Budded	26_0808	12	0.123288		Budded	9	44288.6	11931.6	19606.4
Budded	31_0808	10	0.0536481		Budded	9	48466.9	12027.9	22444.2
					Budded	9	54788	6972.67	20128.1
					Budded	7	24270.6	14073	17264.3
					Budded	7	26932.1	10777.7	18970.9
					Budded	7	28363.4	10634.9	18512.6
					Budded	7	24540.4	8989.33	22340.6
					Budded	7	23716	7674.33	13047.6
					Bulged	1	12638.9	12232.9	11571.7
					Bulged	1	13098	11904.8	11102.4
					Bulged	1	12334.2	11062.7	10154.4
					Bulged	1	12438.2	10042.4	10756.4
					Bulged	1	14557.3	7300	8745.78
					Bulged	10	20276.8	19456.1	18680.8
					Bulged	10	23213.7	21521.1	10152.1
					Bulged	10	18846.9	15427.3	8151.78
					Bulged	10	20375.9	13191.9	15674.3
					Bulged	10	17023.1	10395.4	16768
					Bulged	13	16984.9	13582.3	11693.1
					Bulged	13	18255	13247.2	9531.44
					Bulged	13	18518.4	11742.1	12798.8
					Bulged	13	18177	9287.56	10936.4
					Bulged	13	15167.3	7595.89	13018.7
					Bulged	16	31196.4	29281.4	17210.3
					Bulged	16	30159	20108.8	24294.9
					Bulged	16	33152.9	20183.7	17040.4
					Bulged	16	25939.2	15232.3	11903.2
					Bulged	16	33941.3	18483.1	12439.2
					Bulged	2	18894.4	18053	10328.6
					Bulged	2	21185.2	15359.8	10927.9
					Bulged	2	22772.2	14487.8	9125.11
					Bulged	2	25231.2	13109.2	13720
					Bulged	2	21958.9	11127.6	10649.2
					Bulged	4	20424.2	14354.7	12471.6
					Bulged	4	22251.2	14645.1	14927
					Bulged	4	21318.6	11573.4	14812.9
					Bulged	4	23637.6	12304.8	13540.1
					Bulged	4	20726.2	10338.2	13182.8
					Bulged	5	32773.9	23526.7	20710.6
					Bulged	5	28896.3	20194.9	18671.4
					Bulged	5	32241.4	20736.1	18726.4
					Bulged	5	34561.8	15542.1	18764.3
					Bulged	5	34008.6	13553.2	14091.2
					Bulged	6	37366.7	16812.1	20694.4
					Bulged	6	37582.4	15754.4	19803.7
					Bulged	6	41840.4	16924.2	16737.8
					Bulged	6	41825.9	14048.8	14545
					Bulged	6	42132.7	12969.8	13812.6
					Bulged	7	32726.2	23519.3	16202.9
					Bulged	7	21674.9	15450	15477.4
					Bulged	7	31124.8	16114.7	14979.2
					Bulged	7	28673.9	14565.3	18472.2
					Bulged	7	30373.9	11055.8	21286
					Bulged	8	20842.2	20969.7	15882.2
					Bulged	8	19170.2	17892.8	15526.7
					Bulged	8	20062.1	18362.2	12763.9
					Bulged	8	28205.1	17614.4	12631.4
					Bulged	8	24259.4	12765.9	14102
					Bulged	9	16077.3	21916.6	14062.1
					Bulged	9	17220.6	17104.9	12495.1
					Bulged	9	20374.9	19050.7	11383.7
					Bulged	9	20533.1	17607.8	12735.1
					Bulged	9	21005.9	17829	12383
					Budded	1_0728	43628	18883.6	22954.1
					Budded	1_0728	31923.3	11255.3	16514
					Budded	1_0728	38257.1	17793.6	19514.1
					Budded	1_0728	40596.8	13638.9	16260.1
					Budded	1_0728	32820.4	14735.3	21297.2
					Budded	11_0728	20280.4	13130.8	16457
					Budded	11_0728	19512.2	7859.22	15137.2
					Budded	11_0728	16679.3	10945	12407.9
					Budded	11_0728	18869.8	5556.11	9530.22
					Budded	11_0728	20433.7	7827.11	13576.9
					Budded	12_0728	21019.9	8536.56	16227
					Budded	12_0728	21221.3	12481.3	17557.7
					Budded	12_0728	21082.7	8758.78	16493.6
					Budded	12_0728	22056.2	18516.4	16573.9
					Budded	12_0728	22428.9	7870.11	7568.56
					Budded	15_0728	54317.7	21903.8	31742.2
					Budded	15_0728	47449.8	14324.8	24744.3
					Budded	15_0728	47394.7	10702.9	33136.4
					Budded	15_0728	54219.3	28451.8	31712.9
					Budded	15_0728	54997.6	11775.1	25592.2
					Budded	18_0728	40339.6	13378.9	18453.8
					Budded	18_0728	40616.2	9192.11	24097.8
					Budded	18_0728	37305.3	12859.8	17234.6
					Budded	18_0728	44547.8	16014.4	27077.1
					Budded	18_0728	43857.8	12191.6	25029.9
					Budded	2_0728	36891.7	16401.7	19555.7
					Budded	2_0728	37778.8	13832.6	26003
					Budded	2_0728	35185.1	14713.4	22943
					Budded	2_0728	30894.7	15693.6	26236.2
					Budded	2_0728	37914.1	17778.3	19397.3
					Budded	22_0728	46025.8	15059.6	11758.7
					Budded	22_0728	52310.7	12461.2	15281.9
					Budded	22_0728	55779.7	15731.8	20312.4
					Budded	22_0728	49102.6	15353.9	23297.7
					Budded	22_0728	54392.3	10343.6	16830.9
					Budded	24_0728	33002.7	16520.8	18331.3
					Budded	24_0728	28935.3	15812.2	13678.3
					Budded	24_0728	42478.8	10423.1	16487
					Budded	24_0728	38594.1	13767.2	13538.4
					Budded	24_0728	47140.1	10662.2	11948.2
					Budded	3_0728	33774.6	17428.9	12731
					Budded	3_0728	31323.3	23693.6	22206
					Budded	3_0728	31757.6	11913.8	27099.2
					Budded	3_0728	42468.2	13405.8	21781.6
					Budded	3_0728	39227.7	8794.89	13217.7
					Budded	4_0728	39309	18678.9	18270.9
					Budded	4_0728	46646.3	17740.1	34392.8
					Budded	4_0728	42676	14598.4	29978.8
					Budded	4_0728	41197.3	16841.2	22832.2
					Budded	4_0728	37275.6	17228.1	20532.8
					Budded	5_0728	50522.2	10615.8	16504.9
					Budded	5_0728	37583.4	17806.1	10025.8
					Budded	5_0728	38894.2	7386.22	12967.1
					Budded	5_0728	32233.9	8153.89	20312.1
					Budded	5_0728	29747.1	14537.3	13632.8
					Budded	6_0728	33299.9	9959.11	17758.3
					Budded	6_0728	38008.2	10606.9	19676.1
					Budded	6_0728	35223.7	6510.33	20253.6
					Budded	6_0728	44221.6	16004.1	23422.3
					Budded	6_0728	34938.1	11643.2	17449.3
					Budded	D4_0808_25	22592.4	12373.4	10504.3
					Budded	D4_0808_25	22767.7	5754.33	11732.3
					Budded	D4_0808_25	26278.3	6970.33	12523.6
					Budded	D4_0808_25	22485.8	7671.78	13123.2
					Budded	D4_0808_25	20174.4	7668	6366.78
					Budded	D4_0808_26	25288.1	4384.44	7373.22
					Budded	D4_0808_26	19478.2	5386.22	11959.9
					Budded	D4_0808_26	23751.8	6908.56	8360.89
					Budded	D4_0808_26	22063.3	9125.67	7561.11
					Budded	D4_0808_26	19539	6345	6323.56
					Budded	D4_0808_31	23660.4	6504.78	12212.8
					Budded	D4_0808_31	26883.3	9595.67	13068.4
					Budded	D4_0808_31	24424.6	8625.78	15254.3
					Budded	D4_0808_31	25725	6827.67	17431.4
					Budded	D4_0808_31	26856.7	11800.1	15856.6
					Budded	D4_0808_22	26227.9	14000.1	16496.4
					Budded	D4_0808_22	31347.2	8395.67	15280.9
					Budded	D4_0808_22	26999.3	13203.6	20653.9
					Budded	D4_0808_22	22729.3	11805.9	18724
					Budded	D4_0808_22	23068.1	15885.3	14831.6
					Budded	D4_0808_20	32213.7	14569.9	12823.8
					Budded	D4_0808_20	36830.3	13841.6	18967.2
					Budded	D4_0808_20	30960.4	13452.9	15206.2
					Budded	D4_0808_20	26716.9	5290	15551.6
					Budded	D4_0808_20	22816.9	8267.33	13833
					Budded	D4_0808_2	24487.3	10244.8	13642.9
					Budded	D4_0808_2	20789.9	10645.1	14599
					Budded	D4_0808_2	19547.7	7817.78	15052.6
					Budded	D4_0808_2	23140.8	11150.3	14357.2
					Budded	D4_0808_2	23299.6	11283	12192
					Budded	D4_0808_6	18197.4	12961.4	7871
					Budded	D4_0808_6	15577.6	8692.22	11314.4
					Budded	D4_0808_6	15643.9	6087.56	12379.7
					Budded	D4_0808_6	19644.4	9196.89	11870.7
					Budded	D4_0808_6	18584.7	5545.67	10183.9
